# Supplementary material for: Malaria Parasite-Infected Erythrocytes Secrete PfCK1, the Plasmodium Homologue of the Pleiotropic Protein Kinase Casein Kinase 1
Source: PLoS One. 2015 Dec 2;10(12):e0139591. doi: 10.1371/journal.pone.0139591 (PMC4668060; doi:10.1371/journal.pone.0139591)
Supplement: S1 Table — Columns A to F: Quantification (LFQ = Label Free Quantification) obtained in various biological replicates. Column G (t-test significance): « + » indicates a p-Value and S0 for differential protein content in sample and control that comply with the threshold requirements (See Materials and Methods). Column H: PEP: Posterior Error Probability (probability of protein identification). Column I: -Log t-test p value: transformation of t-test value for display on the plot (Fig 3A). Column J (t-test Difference): Log [2] CK1/3D7. Column K: Protein IDs = PlasmoDB Accession Number. Column L: Protein Description. (XLSX) [file pone.0139591.s003.xlsx]

## Sheet: NewTriplicate_t01_s05_total
LFQ Intensity CK1_02122010	LFQ Intensity CK1_16092010	LFQ Intensity CK1_27072010	LFQ Intensity Ctrl_02122010	LFQ Intensity Ctrl_16092010	LFQ Intensity Ctrl_27072010	t-test Significant	PEP	-Log t-test p value	t-test Difference	Protein IDs	Protein Descriptions
24.5475	25.2401	25.5223	10.145	7.5643	12.6722	+	7.9473e-212	3.24454	14.9761	PFE0865c	>psu|PFE0865c | organism=Plasmodium_falciparum_3D7 | product=splicing factor, putative | location=Pf3D7_05:724679-725749(-) | length=298
23.3603	23.7169	25.3301	10.4035	10.3138	9.65694	+	4.1392e-54	4.56208	14.011	PFE0160c	>psu|PFE0160c | organism=Plasmodium_falciparum_3D7 | product=Ser/Arg-rich splicing factor, putative | location=Pf3D7_05:135004-135930(-) | length=308
21.3762	23.8096	22.9924	12.5571	13.1412	9.86349	+	1.2185e-42	3.03425	10.8721	PF10_0217	>psu|PF10_0217 | organism=Plasmodium_falciparum_3D7 | product=pre-mRNA splicing factor, putative | location=Pf3D7_10:939936-942232(-) | length=538
22.5567	22.7196	23.3006	12.5252	11.9443	11.5167	+	0	5.09958	10.8636	PF13_0044	>psu|PF13_0044 | organism=Plasmodium_falciparum_3D7 | product=carbamoyl phosphate synthetase | location=Pf3D7_13:361369-368698(-) | length=2375
21.1882	21.1268	22.3357	12.4338	11.2939	11.6815	+	1.1827e-263	4.33396	9.74717	PFF0785w	>psu|PFF0785w | organism=Plasmodium_falciparum_3D7 | product=Ndc80 homologue, putative | location=Pf3D7_06:674114-676372(+) | length=591
21.6777	22.7892	23.1825	11.9583	15.8503	11.6041	+	0	2.55603	9.41221	PFC0720w	>psu|PFC0720w | organism=Plasmodium_falciparum_3D7 | product=conserved Plasmodium protein, unknown function | location=Pf3D7_03:663680-665065(+) | length=461
23.8945	21.8655	23.6553	13.1245	14.392	14.3154	+	2.0844e-267	3.57127	9.19444	PFI0925w	>psu|PFI0925w | organism=Plasmodium_falciparum_3D7 | product=gamma-glutamylcysteine synthetase | location=Pf3D7_09:777548-780739(+) | length=1063
21.4221	21.982	21.3839	13.0355	12.2497	13.4802	+	5.0938e-23	4.53689	8.67424	PF07_0101	>psu|PF07_0101 | organism=Plasmodium_falciparum_3D7 | product=conserved Plasmodium protein, unknown function | location=Pf3D7_07:1048608-1055609(+) | length=2190
28.4591	28.4239	28.7812	17.4996	21.2202	21.2275	+	0	2.6302	8.57231	PF11_0377-a;PF11_0377-c;PF11_0377-b	>psu|PF11_0377-a | organism=Plasmodium_falciparum_3D7 | product=casein kinase 1, PfCK1 | location=Pf3D7_11:1431796-1435580(-) | length=324;>psu|PF11_0377-c | organism=Plasmodium_falciparum_3D7 | product=casein kinase 1, PfCK1 | location=Pf3D7_11:1432130-14
20.6191	22.6848	21.2713	12.5885	13.7505	13.6415	+	4.3754e-157	3.48498	8.19819	PF10_0048	>psu|PF10_0048 | organism=Plasmodium_falciparum_3D7 | product=conserved Plasmodium protein, unknown function | location=Pf3D7_10:213987-214595(-) | length=202
23.0386	21.6003	22.1094	13.0222	15.139	14.1884	+	3.6746e-74	3.40275	8.13291	PFD0080c	>psu|PFD0080c | organism=Plasmodium_falciparum_3D7 | product=Plasmodium exported protein (PHISTb), unknown function | location=Pf3D7_04:110192-112053(-) | length=560
22.6077	24.3037	24.4877	17.5227	14.4406	15.9012	+	1.5056e-174	2.73079	7.84485	PF10_0028	>psu|PF10_0028 | organism=Plasmodium_falciparum_3D7 | product=RNA binding protein, putative | location=Pf3D7_10:121116-123292(+) | length=248
16.992	21.308	21.2994	13.609	12.241	10.2864	+	4.2857e-107	1.97202	7.821	PFD0265w	>psu|PFD0265w | organism=Plasmodium_falciparum_3D7 | product=pre-mRNA splicing factor, putative | location=Pf3D7_04:297721-307446(+) | length=3136
22.1438	22.7244	20.7219	12.5365	13.8579	15.8063	+	5.6562e-82	2.64925	7.79648	PF14_0146	>psu|PF14_0146 | organism=Plasmodium_falciparum_3D7 | product=ribonucleoprotein, putative | location=Pf3D7_14:599762-600679(-) | length=201
20.6373	19.8281	20.5786	13.1316	12.6203	13.0879	+	8.2421e-92	4.75192	7.40137	PFE1465w	>psu|PFE1465w | organism=Plasmodium_falciparum_3D7 | product=conserved Plasmodium protein, unknown function | location=Pf3D7_05:1199158-1205180(+) | length=1604
16.0614	20.4027	21.3252	12.0001	11.5811	12.0429	+	1.3436e-68	1.97696	7.3884	PF08_0086	>psu|PF08_0086 | organism=Plasmodium_falciparum_3D7 | product=RNA binding protein, putative | location=Pf3D7_08:627189-630065(-) | length=958
16.8336	20.4239	22.7217	14.0467	13.3078	10.9871	+	2.7439e-42	1.68393	7.21251	PF11_0111	>psu|PF11_0111 | organism=Plasmodium_falciparum_3D7 | product=asparagine-rich antigen | location=Pf3D7_11:414797-419556(+) | length=1483
20.1579	20.9141	21.1998	13.768	13.1131	14.2824	+	9.881e-32	3.97452	7.03616	PFI0475w	>psu|PFI0475w | organism=Plasmodium_falciparum_3D7 | product=small nuclear ribonucleoprotein (snRNP), putative | location=Pf3D7_09:445779-446320(+) | length=116
19.7096	19.0127	20.7944	13.8011	12.9561	11.8402	+	5.1079e-47	3.08647	6.97306	PFI1085w	>psu|PFI1085w | organism=Plasmodium_falciparum_3D7 | product=ubiquitin-like protein, putative | location=Pf3D7_09:895405-900294(+) | length=1542
18.17	20.8934	21.945	12.8139	12.2519	15.0308	+	3.6786e-88	2.10937	6.9706	PFD0535w	>psu|PFD0535w | organism=Plasmodium_falciparum_3D7 | product=conserved Plasmodium protein, unknown function | location=Pf3D7_04:492729-496625(+) | length=1298
13.7602	21.2212	23.4451	13.5887	12.8921	11.1264		8.5679e-185	1.08056	6.93973	PFL1925w	>psu|PFL1925w | organism=Plasmodium_falciparum_3D7 | product=cell division protein FtsH, putative | location=Pf3D7_12:1655476-1658118(+) | length=880
22.6156	22.5154	20.081	12.8878	14.9601	16.6662	+	5.021e-70	2.13519	6.89931	PF13_0268	>psu|PF13_0268 | organism=Plasmodium_falciparum_3D7 | product=60S ribosomal protein L17, putative | location=Pf3D7_13:2048439-2049715(+) | length=203
16.3192	20.2222	21.5297	13.2265	12.8994	12.3181	+	4.7385e-58	1.83569	6.54236	MAL13P1.75	>psu|MAL13P1.75 | organism=Plasmodium_falciparum_3D7 | product=conserved Plasmodium protein, unknown function | location=Pf3D7_13:626683-628877(-) | length=554
20.4228	15.1398	21.8438	11.018	12.6575	14.291	+	0.0053537	1.34792	6.47997	PF14_0722	>psu|PF14_0722 | organism=Plasmodium_falciparum_3D7 | product=cysteine repeat modular protein 4, putative | location=Pf3D7_14:3086996-3105006(-) | length=5906
16.0816	19.0068	20.3576	12.1304	11.6902	12.254	+	9.1473e-11	2.147	6.4571	PF13_0165	>psu|PF13_0165 | organism=Plasmodium_falciparum_3D7 | product=conserved Plasmodium protein, unknown function | location=Pf3D7_13:1294813-1297164(+) | length=596
18.6605	22.0583	20.357	14.4499	13.6737	14.2445	+	3.8735e-08	2.45974	6.23588	MAL13P1.209	>psu|MAL13P1.209 | organism=Plasmodium_falciparum_3D7 | product=60S ribosomal protein L18-2, putative | location=Pf3D7_13:1636587-1637864(+) | length=187
20.0477	17.5645	21.5084	12.7845	14.1488	13.5291	+	7.6118e-06	2.15929	6.2194	PF11_0035	>psu|PF11_0035 | organism=Plasmodium_falciparum_3D7 | product=Plasmodium exported protein, unknown function | location=Pf3D7_11:110028-111430(-) | length=415
18.8786	19.9648	20.6344	14.1975	12.1704	14.4655	+	2.0312e-67	2.6608	6.21482	PFI1695c	>psu|PFI1695c | organism=Plasmodium_falciparum_3D7 | product=small nuclear ribonucleoprotein (snRNP), putative | location=Pf3D7_09:1366558-1367139(-) | length=193
16.1095	19.512	20.711	12.3736	11.9241	13.7243	+	0.0020061	1.83616	6.10347	PFL1955w	>psu|PFL1955w | organism=Plasmodium_falciparum_3D7 | product=erythrocyte membrane protein 1, PfEMP1 | location=Pf3D7_12:1704501-1712479(+) | length=2287
18.4596	22.5674	19.1275	13.5539	15.5618	12.8332	+	1.8705e-192	1.79728	6.06853	PFL1155w	>psu|PFL1155w | organism=Plasmodium_falciparum_3D7 | product=GTP cyclohydrolase I | location=Pf3D7_12:974364-975533(+) | length=389
22.6486	20.8778	19.394	13.1782	17.505	14.0663	+	4.0546e-171	1.69555	6.05698	PFI0265c	>psu|PFI0265c | organism=Plasmodium_falciparum_3D7 | product=RhopH3 | location=Pf3D7_09:270738-274787(-) | length=897
21.2436	22.4412	22.619	15.5937	16.9931	15.7425	+	0	3.19491	5.9915	PFL0930w	>psu|PFL0930w | organism=Plasmodium_falciparum_3D7 | product=clathrin heavy chain, putative | location=Pf3D7_12:757642-763635(+) | length=1997
21.3222	21.5474	21.8352	15.7435	14.989	16.0882	+	7.9595e-76	4.12328	5.96135	PFB0865w	>psu|PFB0865w | organism=Plasmodium_falciparum_3D7 | product=small nuclear ribonucleoprotein, putative | location=Pf3D7_02:752965-753438(+) | length=101
17.8036	19.4681	19.9752	12.0868	14.968	12.3455	+	3.7264e-14	2.20498	5.94889	PFI1215w	>psu|PFI1215w | organism=Plasmodium_falciparum_3D7 | product=splicing factor 3A | location=Pf3D7_09:1006763-1008532(+) | length=589
21.9295	18.1153	19.1046	12.976	15.2191	13.1843	+	5.5631e-52	1.92986	5.92339	MAL13P1.229	>psu|MAL13P1.229 | organism=Plasmodium_falciparum_3D7 | product=conserved Plasmodium protein, unknown function | location=Pf3D7_13:1831849-1833137(-) | length=216
20.2905	21.7839	18.9852	13.3153	15.753	14.4802	+	2.2224e-79	2.25766	5.83707	MAL8P1.43	>psu|MAL8P1.43 | organism=Plasmodium_falciparum_3D7 | product=U5 snrnp-specific protein, putative | location=Pf3D7_08:1006908-1007882(+) | length=324
21.2507	23.2358	19.6925	18.0792	16.0353	12.621	+	1.6226e-63	1.42854	5.81451	PFD0770c	>psu|PFD0770c | organism=Plasmodium_falciparum_3D7 | product=60S ribosomal protein L15, putative | location=Pf3D7_04:704901-705751(-) | length=205
19.7781	18.4092	18.1076	13.0655	13.7493	12.3869	+	1.4125e-15	3.03698	5.69772	PFF1110c	>psu|PFF1110c | organism=Plasmodium_falciparum_3D7 | product=coronin binding protein | location=Pf3D7_06:939658-943720(-) | length=786
21.8077	23.0922	22.6298	14.3828	17.3765	19.184	+	0	1.72417	5.52876	PF08_0132	>psu|PF08_0132 | organism=Plasmodium_falciparum_3D7 | product=glutamate dehydrogenase, putative | location=Pf3D7_08:147210-151403(+) | length=1397
21.3702	20.9562	21.6345	13.5819	18.0637	15.7745	+	1.605e-97	1.86782	5.51366	PF13_0362	>psu|PF13_0362 | organism=Plasmodium_falciparum_3D7 | product=U2 small nuclear ribonucleoprotein A, putative | location=Pf3D7_13:2774339-2775405(-) | length=175
19.3289	20.9473	19.6595	13.9433	13.8821	15.5861	+	1.1642e-60	2.74824	5.50809	PFD0180c	>psu|PFD0180c | organism=Plasmodium_falciparum_3D7 | product=CGI-201 protein, short form | location=Pf3D7_04:212692-215858(-) | length=780
19.5469	18.5036	16.4833	11.8605	13.434	12.8109	+	2.0647e-69	2.25268	5.47613	PF14_0151	>psu|PF14_0151 | organism=Plasmodium_falciparum_3D7 | product=RNA-binding protein Nova-1, putative | location=Pf3D7_14:615166-616179(+) | length=337
22.0482	20.9673	21.0083	16.8361	17.7129	13.2692	+	8.161e-59	1.73639	5.40182	PFD1070w	>psu|PFD1070w | organism=Plasmodium_falciparum_3D7 | product=eukaryotic initiation factor, putative | location=Pf3D7_04:1044910-1046082(+) | length=390
9.92726	17.773	23.5042	14.3625	8.04892	12.6096		1.8401e-10	0.546931	5.39448	PFD0150w	>psu|PFD0150w | organism=Plasmodium_falciparum_3D7 | product=conserved Plasmodium protein, unknown function | location=Pf3D7_04:184977-186659(+) | length=560
18.7406	18.462	17.8565	13.0417	12.36	13.6745	+	3.5061e-16	3.49595	5.32764	PFL1735c	>psu|PFL1735c | organism=Plasmodium_falciparum_3D7 | product=RNA-processing protein, putative | location=Pf3D7_12:1497675-1501399(-) | length=1031
15.8279	19.6907	19.6061	12.4912	13.6035	13.048	+	0.001734	1.81235	5.32731	PF14_0482	>psu|PF14_0482 | organism=Plasmodium_falciparum_3D7 | product=conserved Plasmodium protein, unknown function | location=Pf3D7_14:2078425-2080287(+) | length=620
18.6164	17.4524	20.3257	12.2558	13.9738	14.2417	+	2.3935e-52	2.15583	5.30776	PF07_0052	>psu|PF07_0052 | organism=Plasmodium_falciparum_3D7 | product=conserved Plasmodium protein, unknown function | location=Pf3D7_07:679757-680678(-) | length=240
25.7085	20.4322	22.6462	20.255	17.3686	15.2768		3.3055e-176	1.18381	5.29548	PF10_0068	>psu|PF10_0068 | organism=Plasmodium_falciparum_3D7 | product=RNA binding protein, putative | location=Pf3D7_10:277621-279168(+) | length=246
19.872	15.5405	19.7174	15.1494	12.1442	12.08	+	6.8535e-46	1.40419	5.25211	PFL2015w	>psu|PFL2015w | organism=Plasmodium_falciparum_3D7 | product=similar to tetratricopeptide repeat domain 1, putative | location=Pf3D7_12:1784368-1786398(+) | length=676
22.7141	22.6137	22.8376	17.3324	17.9072	17.4766	+	1.9969e-217	5.00946	5.14973	PF10_0115	>psu|PF10_0115 | organism=Plasmodium_falciparum_3D7 | product=QF122 antigen | location=Pf3D7_10:455397-458816(+) | length=1139
23.4098	19.2942	20.1746	13.4183	22.7954	11.3466		8.3943e-210	0.61319	5.10613	PF14_0444	>psu|PF14_0444 | organism=Plasmodium_falciparum_3D7 | product=conserved Plasmodium protein, unknown function | location=Pf3D7_14:1919526-1921588(-) | length=357
20.8815	18.1701	21.0611	14.3463	15.0432	15.4095	+	8.2724e-51	2.17945	5.10455	MAL13P1.233	>psu|MAL13P1.233 | organism=Plasmodium_falciparum_3D7 | product=nucleic acid binding protein, putative | location=Pf3D7_13:1845859-1846848(+) | length=211
21.8709	21.9473	18.461	17.4129	16.442	13.1153	+	7.3806e-158	1.37232	5.10301	PFL2505c	>psu|PFL2505c | organism=Plasmodium_falciparum_3D7 | product=rhoptry neck protein 3, putative | location=Pf3D7_12:2114614-2122473(-) | length=2215
17.5331	18.2976	18.3341	12.3216	12.2453	14.3455	+	6.8016e-14	2.63843	5.08411	PFC0445w	>psu|PFC0445w | organism=Plasmodium_falciparum_3D7 | product=Sybindin-like protein, putative | location=Pf3D7_03:460002-460950(+) | length=145
22.825	20.6233	20.7891	17.1494	17.7205	14.5687	+	3.8223e-33	1.83146	4.93292	MAL8P1.40	>psu|MAL8P1.40 | organism=Plasmodium_falciparum_3D7 | product=RNA binding protein, putative | location=Pf3D7_08:1023701-1024918(-) | length=286
15.8847	18.856	18.9745	13.0493	12.9047	13.0108	+	8.0362e-10	2.082	4.91676	PF14_0713	>psu|PF14_0713 | organism=Plasmodium_falciparum_3D7 | product=conserved Plasmodium protein, unknown function | location=Pf3D7_14:3055650-3057755(-) | length=701
20.1847	19.5238	21.7203	17.6512	12.221	16.8459		3.9297e-12	1.26917	4.90357	PF11_0106	>psu|PF11_0106 | organism=Plasmodium_falciparum_3D7 | product=apicoplast ribosomal protein L36e precursor, putative | location=Pf3D7_11:397124-397775(+) | length=112
23.3807	21.5068	22.8856	17.9805	19.1749	16.0099	+	2.6497e-247	1.96888	4.86927	PF13_0228	>psu|PF13_0228 | organism=Plasmodium_falciparum_3D7 | product=40S ribosomal protein S6, putative | location=Pf3D7_13:1653242-1654162(-) | length=306
17.9029	18.2636	18.6251	14.1875	12.7225	13.7691	+	9.8813e-53	3.20592	4.70415	PFC0100c	>psu|PFC0100c | organism=Plasmodium_falciparum_3D7 | product=regulatory protein, putative | location=Pf3D7_03:104641-106560(-) | length=600
17.3721	18.2448	20.602	13.9163	13.9777	14.3171	+	3.4388e-24	2.06319	4.66929	MAL7P1.139	>psu|MAL7P1.139 | organism=Plasmodium_falciparum_3D7 | product=mago nashi protein homolog, putative | location=Pf3D7_07:1126356-1127113(+) | length=148
20.4001	18.298	15.0902	14.3508	12.1933	13.3245		4.091e-26	1.30572	4.63991	PFC0135c	>psu|PFC0135c | organism=Plasmodium_falciparum_3D7 | product=exportin 1, putative | location=Pf3D7_03:148844-152822(-) | length=1254
20.6761	19.5687	19.29	12.8053	18.7649	14.2181		5.2075e-49	1.1665	4.58217	PF14_0480	>psu|PF14_0480 | organism=Plasmodium_falciparum_3D7 | product=conserved Plasmodium protein, unknown function | location=Pf3D7_14:2067676-2073593(-) | length=1653
13.6422	18.3057	18.0592	12.4567	10.9667	12.8567		1.2194e-10	1.32187	4.5757	PFL1115w	>psu|PFL1115w | organism=Plasmodium_falciparum_3D7 | product=conserved Plasmodium protein, unknown function | location=Pf3D7_12:932909-934273(+) | length=454
17.024	18.9934	18.8257	12.4277	15.4627	13.3209	+	1.8898e-06	1.84016	4.54394	PF10_0091	>psu|PF10_0091 | organism=Plasmodium_falciparum_3D7 | product=zinc finger protein, putative | location=Pf3D7_10:381361-382449(+) | length=362
19.2794	17.0249	17.5273	12.7705	12.5518	14.8887	+	1.321e-61	1.9625	4.54018	PFD1060w	>psu|PFD1060w | organism=Plasmodium_falciparum_3D7 | product=u5 small nuclear ribonucleoprotein-specific protein, putative | location=Pf3D7_04:1033769-1042393(+) | length=2874
24.2483	23.0609	23.6971	20.4674	17.6308	19.2903	+	2.3224e-273	2.15354	4.53927	PFE0350c	>psu|PFE0350c | organism=Plasmodium_falciparum_3D7 | product=60S ribosomal protein L4, putative | location=Pf3D7_05:294668-295903(-) | length=411
15.9029	19.7955	21.2713	16.2051	12.5048	14.6506		5.5627e-36	1.10682	4.53642	PF10_0319	>psu|PF10_0319 | organism=Plasmodium_falciparum_3D7 | product=conserved Plasmodium protein, unknown function | location=Pf3D7_10:1310419-1312080(-) | length=553
20.5954	19.9214	20.9711	13.6048	17.1173	17.2007	+	4.3164e-19	1.67886	4.52172	PFF1415c	>psu|PFF1415c | organism=Plasmodium_falciparum_3D7 | product=DNAJ domain protein, putative | location=Pf3D7_06:1199854-1200996(-) | length=380
17.7962	15.9926	18.6261	13.4033	12.4909	13.0686	+	7.4081e-39	2.26105	4.48407	PF14_0688	>psu|PF14_0688 | organism=Plasmodium_falciparum_3D7 | product=Pre-mRNA-splicing factor ISY1 homolog, putative | location=Pf3D7_14:2940415-2941540(+) | length=201
22.8004	17.7582	19.6382	19.9205	14.3796	12.7534		1.3518e-122	0.769667	4.38114	PF11_0266	>psu|PF11_0266 | organism=Plasmodium_falciparum_3D7 | product=small nuclear ribonucleoprotein D1, putative | location=Pf3D7_11:1001181-1001561(-) | length=126
21.3469	23.586	23.7186	19.7667	17.9994	17.746	+	1.1541e-42	1.92832	4.3798	PF11_0061	>psu|PF11_0061 | organism=Plasmodium_falciparum_3D7 | product=histone H4 | location=Pf3D7_11:221819-222130(-) | length=103
17.8059	18.7261	21.6218	14.9544	12.2156	17.8632		4.2559e-14	1.02932	4.37354	PFC0535w	>psu|PFC0535w | organism=Plasmodium_falciparum_3D7 | product=60S ribosomal protein L26, putative | location=Pf3D7_03:530916-531915(+) | length=126
21.2222	20.4383	21.7834	17.7481	15.9164	16.7651	+	2.914e-25	2.56333	4.33807	PFB0830w	>psu|PFB0830w | organism=Plasmodium_falciparum_3D7 | product=40S ribosomal protein S26e, putative | location=Pf3D7_02:734271-734594(+) | length=107
16.8965	18.1794	16.5315	12.7217	13.3016	12.6013	+	5.2299e-12	2.86748	4.32765	PF14_0057	>psu|PF14_0057 | organism=Plasmodium_falciparum_3D7 | product=RNA binding protein, putative | location=Pf3D7_14:210300-210960(+) | length=107
17.8786	18.2202	18.1556	13.522	15.3588	12.3906	+	1.1848e-19	2.11545	4.32764	PFC0375c	>psu|PFC0375c | organism=Plasmodium_falciparum_3D7 | product=U2 snRNP spliceosome subunit, putative | location=Pf3D7_03:375805-379965(-) | length=1386
19.6785	16.6603	16.542	12.7943	11.9846	15.2141	+	1.718e-44	1.41641	4.29593	PFL0970w	>psu|PFL0970w | organism=Plasmodium_falciparum_3D7 | product=pre-mRNA splicing factor, putative | location=Pf3D7_12:802537-804393(+) | length=618
18.528	20.0975	19.6124	16.9308	12.7597	15.7483	+	2.3492e-139	1.49101	4.26637	PF13_0273	>psu|PF13_0273 | organism=Plasmodium_falciparum_3D7 | product=conserved Plasmodium protein, unknown function | location=Pf3D7_13:2097818-2105419(+) | length=2533
20.9639	15.641	17.0454	14.13	14.5581	12.2537		1.1027e-20	1.14307	4.23614	PFL0895c	>psu|PFL0895c | organism=Plasmodium_falciparum_3D7 | product=conserved Plasmodium protein, unknown function | location=Pf3D7_12:725834-729830(-) | length=1061
24.7024	21.2111	24.7561	17.0323	20.3968	20.6091		9.5184e-216	1.20044	4.21047	MAL13P1.237	>psu|MAL13P1.237 | organism=Plasmodium_falciparum_3D7 | product=conserved Plasmodium protein, unknown function | location=Pf3D7_13:1894314-1895693(-) | length=372
20.2461	15.384	19.819	16.1782	12.8036	13.9706		1.2847e-21	1.0624	4.16557	PF13_0132	>psu|PF13_0132 | organism=Plasmodium_falciparum_3D7 | product=60S ribosomal protein L23a, putative | location=Pf3D7_13:972048-973237(-) | length=190
19.7255	19.6031	17.537	13.3767	14.0787	16.9357	+	2.5997e-39	1.48275	4.15816	PF10_0085	>psu|PF10_0085 | organism=Plasmodium_falciparum_3D7 | product=nucleolar protein NOP5, putative | location=Pf3D7_10:365737-367146(-) | length=469
13.8562	17.8154	20.568	14.359	11.6156	13.7987		1.0618e-73	0.915244	4.15545	PF14_0593	>psu|PF14_0593 | organism=Plasmodium_falciparum_3D7 | product=conserved Plasmodium protein, unknown function | location=Pf3D7_14:2524856-2528929(-) | length=1357
13.56	15.1954	19.5556	13.428	14.2948	8.17946		1.7011e-19	0.723036	4.13623	PFB0875c	>psu|PFB0875c | organism=Plasmodium_falciparum_3D7 | product=chromatin-binding protein, putative | location=Pf3D7_02:763490-765190(-) | length=482
17.8754	18.9799	19.4255	12.3278	15.9582	15.6083	+	1.1185e-66	1.53086	4.12884	PFF0835w	>psu|PFF0835w | organism=Plasmodium_falciparum_3D7 | product=conserved Plasmodium protein, unknown function | location=Pf3D7_06:717047-718914(+) | length=446
17.0041	18.8354	16.9082	13.228	13.6092	13.5521	+	6.3007e-05	2.52795	4.1195	PF08_0125	>psu|PF08_0125 | organism=Plasmodium_falciparum_3D7 | product=tubulin gamma chain | location=Pf3D7_08:232518-233876(+) | length=452
17.773	17.5376	20.3595	13.3333	14.3294	15.6767	+	4.1495e-10	1.65656	4.11022	PFD0895c	>psu|PFD0895c | organism=Plasmodium_falciparum_3D7 | product=Bet3 transport protein, putative | location=Pf3D7_04:837969-839408(-) | length=187
25.089	21.1975	20.8451	19.5825	17.6451	17.6092		1.3986e-89	1.27487	4.09827	PF14_0448	>psu|PF14_0448 | organism=Plasmodium_falciparum_3D7 | product=40S ribosomal protein S2, putative | location=Pf3D7_14:1929874-1931322(+) | length=272
23.2436	21.5743	24.8847	23.6953	16.9858	16.7386		7.6731e-103	0.762245	4.0943	PF11_0272	>psu|PF11_0272 | organism=Plasmodium_falciparum_3D7 | product=40S ribosomal protein S18, putative | location=Pf3D7_11:1023789-1024495(-) | length=156
20.8786	19.4187	20.8072	18.6339	16.632	13.6384		4.7233e-31	1.25001	4.06673	PF08_0039	>psu|PF08_0039 | organism=Plasmodium_falciparum_3D7 | product=60S ribosomal protein L22, putative | location=Pf3D7_08:974659-975340(+) | length=139
21.1744	19.9611	18.3385	18.5302	13.7967	15.0618		4.053e-102	1.15784	4.0284	PF08_0009	>psu|PF08_0009 | organism=Plasmodium_falciparum_3D7 | product=translation initiation factor EIF-2b alpha subunit, putative | location=Pf3D7_08:1227822-1229481(-) | length=342
21.6023	18.7972	12.3505	14.6315	13.5209	12.5517		3.1305e-44	0.647027	4.01533	PFI1435w	>psu|PFI1435w | organism=Plasmodium_falciparum_3D7 | product=RNA binding protein, putative | location=Pf3D7_09:1167832-1169567(+) | length=289
24.1239	21.7071	22.7695	19.0213	19.3275	18.3072	+	6.6312e-76	2.1937	3.98157	PFI1175c	>psu|PFI1175c | organism=Plasmodium_falciparum_3D7 | product=RNA binding protein, putative | location=Pf3D7_09:966785-968059(-) | length=202
20.3319	17.7475	21.0795	16.8798	15.6917	14.7275	+	3.5477e-34	1.53752	3.9533	PFL1335w	>psu|PFL1335w | organism=Plasmodium_falciparum_3D7 | product=cyclin related protein, putative | location=Pf3D7_12:1124779-1128331(+) | length=1115
17.8536	18.7773	18.8399	13.251	14.0938	16.268	+	6.3978e-30	1.84402	3.95263	PFL0675c	>psu|PFL0675c | organism=Plasmodium_falciparum_3D7 | product=conserved Plasmodium protein, unknown function | location=Pf3D7_12:595160-598637(-) | length=1093
20.4559	22.2741	23.6864	19.5146	17.3634	17.9235	+	0	1.56804	3.87161	PFE1150w	>psu|PFE1150w | organism=Plasmodium_falciparum_3D7 | product=multidrug resistance protein | location=Pf3D7_05:957885-962144(+) | length=1419
23.4745	18.9268	21.5222	19.2017	14.8532	18.3965		7.6723e-101	0.954162	3.82402	PF14_0240	>psu|PF14_0240 | organism=Plasmodium_falciparum_3D7 | product=60S ribosomal protein L21e, putative | location=Pf3D7_14:1016075-1016560(-) | length=161
19.6527	19.5567	16.7601	11.7826	15.8289	17.006		2.2257e-26	0.960562	3.78398	PFF0590c	>psu|PFF0590c | organism=Plasmodium_falciparum_3D7 | product=homologue of human HSPC025 | location=Pf3D7_06:509155-511125(-) | length=656
18.0093	18.2319	14.6896	13.2865	13.7852	12.5145	+	0.00046151	1.45854	3.78152	PF08_0084	>psu|PF08_0084 | organism=Plasmodium_falciparum_3D7 | product=RNA-binding protein (U1 snRNP-like), putative | location=Pf3D7_08:635110-635817(+) | length=235
19.4865	17.4246	20.2254	12.4416	15.8773	17.4911		3.8714e-56	1.03785	3.77554	PF14_0690	>psu|PF14_0690 | organism=Plasmodium_falciparum_3D7 | product=histone deacetylase, putative | location=Pf3D7_14:2945599-2952488(+) | length=2251
21.6413	18.105	18.8101	17.5775	12.9982	16.9482		3.5375e-36	0.959293	3.67747	PF11_0250	>psu|PF11_0250 | organism=Plasmodium_falciparum_3D7 | product=high mobility group-like protein NHP2, putative | location=Pf3D7_11:945469-946147(+) | length=145
24.4603	24.3639	24.6893	22.2977	20.3884	19.8103	+	6.6817e-118	2.0778	3.67238	PF08_0074	>psu|PF08_0074 | organism=Plasmodium_falciparum_3D7 | product=DNA/RNA-binding protein Alba, putative | location=Pf3D7_08:688461-689207(+) | length=248
20.145	19.2508	22.9846	12.7761	18.6663	20.039		6.5636e-51	0.659127	3.633	PFC0270w	>psu|PFC0270w | organism=Plasmodium_falciparum_3D7 | product=activator of Hsp90 ATPase, putative | location=Pf3D7_03:289618-291223(+) | length=349
16.4398	16.4395	18.8823	15.1458	14.439	11.2899		2.3472e-08	1.18643	3.62899	PF07_0091	>psu|PF07_0091 | organism=Plasmodium_falciparum_3D7 | product=cell cycle control protein cwf15 homologue | location=Pf3D7_07:1012296-1013393(-) | length=291
16.118	16.4569	17.7597	13.0099	13.3303	13.4314	+	4.4218e-06	2.61677	3.52099	PFC0240c	>psu|PFC0240c | organism=Plasmodium_falciparum_3D7 | product=conserved Plasmodium membrane protein, unknown function | location=Pf3D7_03:251951-255091(-) | length=956
18.638	21.0691	15.7987	14.6154	15.6014	14.7976		1.3916e-11	1.0583	3.49713	PF11_0280	>psu|PF11_0280 | organism=Plasmodium_falciparum_3D7 | product=small nuclear ribonucleoprotein F, putative | location=Pf3D7_11:1053640-1054331(-) | length=86
17.8474	19.0049	18.2134	13.8941	18.2851	12.4141		3.6634e-48	0.907257	3.4908	PF10_0213	>psu|PF10_0213 | organism=Plasmodium_falciparum_3D7 | product=10b antigen, putative | location=Pf3D7_10:905471-912343(-) | length=2290
17.7366	17.044	19.2753	12.7698	12.4535	18.3636		4.1311e-10	0.794086	3.48966	PFI0190w	>psu|PFI0190w | organism=Plasmodium_falciparum_3D7 | product=60S ribosomal protein L32, putative | location=Pf3D7_09:185819-186381(+) | length=131
17.8365	17.4152	16.2887	13.5063	13.9936	13.759	+	5.2772e-06	2.68136	3.42717	PFD0960c	>psu|PFD0960c | organism=Plasmodium_falciparum_3D7 | product=60S ribosomal protein L7Ae/L30e, putative | location=Pf3D7_04:881791-882501(-) | length=236
24.2037	23.3038	24.2132	21.2423	19.9866	20.2196	+	1.4163e-152	2.65782	3.42406	PF10_0063	>psu|PF10_0063 | organism=Plasmodium_falciparum_3D7 | product=DNA/RNA-binding protein, putative | location=Pf3D7_10:262150-262997(-) | length=107
16.5511	17.3421	19.3384	16.1928	13.5307	13.2464		7.2884e-21	1.28097	3.42057	PFL1645w	>psu|PFL1645w | organism=Plasmodium_falciparum_3D7 | product=conserved Plasmodium protein, unknown function | location=Pf3D7_12:1414402-1426092(+) | length=3896
19.3316	18.042	18.9913	18.4535	16.7447	10.9298		1.8302e-08	0.67035	3.41228	PFL0565w	>psu|PFL0565w | organism=Plasmodium_falciparum_3D7 | product=heat shock protein DNAJ homologue Pfj4 | location=Pf3D7_12:505338-506656(+) | length=244
24.224	22.0656	24.1538	20.6394	19.53	20.0505	+	0	1.92697	3.40785	PFL1170w	>psu|PFL1170w | organism=Plasmodium_falciparum_3D7 | product=polyadenylate-binding protein, putative | location=Pf3D7_12:988620-991247(+) | length=875
21.2144	20.3939	19.308	18.3985	15.8313	16.5054	+	1.2352e-28	1.63773	3.39372	PF11_0465	>psu|PF11_0465 | organism=Plasmodium_falciparum_3D7 | product=dynamin-like protein | location=Pf3D7_11:1800541-1803547(-) | length=837
20.7959	18.5621	21.388	17.6856	16.521	16.4508	+	1.2286e-38	1.62091	3.3629	MAL13P1.303	>psu|MAL13P1.303 | organism=Plasmodium_falciparum_3D7 | product=polyadenylate-binding protein, putative | location=Pf3D7_13:2436771-2439242(-) | length=414
18.6055	19.7989	21.9773	16.5433	16.6541	17.139	+	2.9436e-13	1.5382	3.34842	PF07_0043	>psu|PF07_0043 | organism=Plasmodium_falciparum_3D7 | product=60S ribosomal protein L34-A, putative | location=Pf3D7_07:533846-534516(-) | length=150
17.9188	17.0083	18.892	14.1657	14.2237	15.4442	+	2.5871e-14	2.08124	3.32852	MAL7P1.204	>psu|MAL7P1.204 | organism=Plasmodium_falciparum_3D7 | product=conserved Plasmodium protein, unknown function | location=Pf3D7_07:365281-370401(-) | length=1706
20.555	17.6021	16.0204	13.0638	15.4576	15.7085		5.308e-16	0.987945	3.31587	PF08_0096	>psu|PF08_0096 | organism=Plasmodium_falciparum_3D7 | product=RNA helicase, putative | location=Pf3D7_08:543092-545917(+) | length=941
15.192	17.4102	16.8066	13.6114	13.1336	12.7585	+	3.5296e-08	2.02227	3.3018	PF08_0028	>psu|PF08_0028 | organism=Plasmodium_falciparum_3D7 | product=conserved Plasmodium membrane protein, unknown function | location=Pf3D7_08:1076872-1080702(+) | length=1276
16.0694	20.2327	17.5118	13.0845	12.9872	17.9151		7.5586e-26	0.738668	3.2757	PFE1390w	>psu|PFE1390w | organism=Plasmodium_falciparum_3D7 | product=RNA helicase-1 | location=Pf3D7_05:1153670-1155667(+) | length=665
20.2587	22.803	22.3432	20.1326	18.3797	17.0842		0.00022659	1.29824	3.26946	PF13_0252	>psu|PF13_0252 | organism=Plasmodium_falciparum_3D7 | product=nucleoside transporter 1 | location=Pf3D7_13:1886184-1887452(-) | length=422
14.58	17.3612	16.3919	13.2904	12.7772	12.6152	+	1.6429e-15	1.72973	3.21676	PFL0625c	>psu|PFL0625c | organism=Plasmodium_falciparum_3D7 | product=eukaryotic translation initiation factor 3 subunit 10, putative | location=Pf3D7_12:558040-562173(-) | length=1377
20.8858	22.8562	23.0981	18.8939	19.0719	19.4056	+	3.7581e-42	1.93393	3.15625	PF10_0272	>psu|PF10_0272 | organism=Plasmodium_falciparum_3D7 | product=60S ribosomal protein L3, putative | location=Pf3D7_10:1153269-1154429(-) | length=386
21.0643	19.626	21.2575	19.9707	15.7182	16.8285		1.1914e-16	1.07581	3.1435	PF08_0075	>psu|PF08_0075 | organism=Plasmodium_falciparum_3D7 | product=60S ribosomal protein L13-2, putative | location=Pf3D7_08:682078-682930(+) | length=215
17.37	13.9064	16.8336	12.1812	13.5608	13.0167		0.00037894	1.27299	3.11709	PF11_0205	>psu|PF11_0205 | organism=Plasmodium_falciparum_3D7 | product=alternative splicing factor ASF-1 | location=Pf3D7_11:746853-747455(-) | length=200
16.4977	15.7804	16.3213	13.862	12.3418	13.1051	+	6.5588e-05	2.49714	3.09679	PF14_0587	>psu|PF14_0587 | organism=Plasmodium_falciparum_3D7 | product=splicing factor 3B subunit 2-like protein | location=Pf3D7_14:2497982-2500319(-) | length=677
23.0185	21.8603	22.174	17.9287	19.9272	19.9332	+	4.4697e-185	1.83143	3.08791	PF13_0171	>psu|PF13_0171 | organism=Plasmodium_falciparum_3D7 | product=60S ribosomal protein L23, putative | location=Pf3D7_13:1324210-1325000(+) | length=139
21.0616	21.0379	21.3311	21.4217	13.778	18.968		2.2993e-25	0.614758	3.08763	PF11_0438	>psu|PF11_0438 | organism=Plasmodium_falciparum_3D7 | product=60S ribosomal protein L35Ae, putative | location=Pf3D7_11:1708063-1708676(-) | length=140
22.5509	23.575	22.7146	19.0438	19.6732	20.8778	+	5.4917e-54	2.10466	3.08187	PF13_0129	>psu|PF13_0129 | organism=Plasmodium_falciparum_3D7 | product=60S ribosomal protein L6, putative | location=Pf3D7_13:965687-966481(-) | length=190
22.876	20.4526	21.8685	19.8002	17.3984	18.7676		1.5463e-112	1.4459	3.077	PF10_0187	>psu|PF10_0187 | organism=Plasmodium_falciparum_3D7 | product=60S ribosomal protein L30e, putative | location=Pf3D7_10:786502-787007(+) | length=108
14.7745	15.0989	18.5664	13.398	13.4866	12.3487		0.00051343	1.13876	3.06881	PF14_0358	>psu|PF14_0358 | organism=Plasmodium_falciparum_3D7 | product=41-2 protein antigen precursor | location=Pf3D7_14:1530219-1530773(-) | length=184
19.8135	23.0148	22.2822	18.2821	19.4484	18.2283		1.044e-10	1.36136	3.05059	PFF0700c	>psu|PFF0700c | organism=Plasmodium_falciparum_3D7 | product=60S ribosomal protein L19, putative | location=Pf3D7_06:606137-607254(-) | length=182
23.3381	24.816	22.9541	21.2006	21.7128	19.051		3.5518e-74	1.42747	3.04791	PF14_0141	>psu|PF14_0141 | organism=Plasmodium_falciparum_3D7 | product=60S ribosomal protein L10, putative | location=Pf3D7_14:570802-571461(+) | length=219
19.2011	19.6775	18.6928	13.472	18.4084	16.5797		6.7107e-06	0.968675	3.03711	PFE1430c	>psu|PFE1430c | organism=Plasmodium_falciparum_3D7 | product=cyclophilin, putative | location=Pf3D7_05:1178269-1178883(-) | length=204
18.8669	19.8173	19.282	13.7108	19.0022	16.1902		0.0019897	0.907854	3.02099	PF13_0254	>psu|PF13_0254 | organism=Plasmodium_falciparum_3D7 | product=conserved Plasmodium membrane protein, unknown function | location=Pf3D7_13:1931927-1943711(-) | length=3855
23.9754	25.2354	24.7673	21.9989	20.864	22.0531	+	1.5919e-75	2.31671	3.02072	PFE1005w	>psu|PFE1005w | organism=Plasmodium_falciparum_3D7 | product=40S ribosomal protein S9, putative | location=Pf3D7_05:828950-829880(+) | length=189
15.0917	19.0912	17.0574	15.4912	12.3231	14.3698		1.0079e-09	0.954064	3.01873	PFE0745w	>psu|PFE0745w | organism=Plasmodium_falciparum_3D7 | product=conserved Plasmodium protein, unknown function | location=Pf3D7_05:618627-619943(+) | length=438
14.2132	16.8493	19.3993	13.2599	12.8902	15.2624		4.5945e-50	0.838815	3.01645	PFB0490c	>psu|PFB0490c | organism=Plasmodium_falciparum_3D7 | product=conserved Plasmodium protein, unknown function | location=Pf3D7_02:442080-442934(-) | length=284
14.165	19.5598	16.8601	14.1321	13.471	13.9415		1.3735e-09	0.895144	3.01341	PF13_0031	>psu|PF13_0031 | organism=Plasmodium_falciparum_3D7 | product=conserved Plasmodium protein, unknown function | location=Pf3D7_13:280192-281903(-) | length=475
13.527	15.4209	18.9647	12.926	12.8682	13.266		3.2845e-20	0.858166	2.95083	PFI1425w	>psu|PFI1425w | organism=Plasmodium_falciparum_3D7 | product=conserved Plasmodium protein, unknown function | location=Pf3D7_09:1161070-1162529(+) | length=397
14.0675	18.035	16.2688	13.2031	13.3741	13.0434		3.1774e-09	1.19066	2.91686	PFF0445w	>psu|PFF0445w | organism=Plasmodium_falciparum_3D7 | product=conserved Plasmodium protein, unknown function | location=Pf3D7_06:370257-388490(+) | length=6077
19.8923	18.9691	16.5097	13.4205	15.9079	17.3165		2.2075e-12	0.890865	2.90874	PFL0310c	>psu|PFL0310c | organism=Plasmodium_falciparum_3D7 | product=eukaryotic translation initiation factor 3 subunit 8, putative | location=Pf3D7_12:275741-279333(-) | length=984
13.7559	20.0976	21.1544	12.5562	17.1408	16.657		7.0497e-63	0.455622	2.88463	MAL8P1.53	>psu|MAL8P1.53 | organism=Plasmodium_falciparum_3D7 | product=conserved Plasmodium protein, unknown function | location=Pf3D7_08:949825-951974(+) | length=514
18.4851	17.3026	17.1452	14.3524	15.9831	13.9814	+	3.1081e-83	1.7371	2.87202	PF10_0126	>psu|PF10_0126 | organism=Plasmodium_falciparum_3D7 | product=conserved Plasmodium protein, unknown function | location=Pf3D7_10:496330-497572(-) | length=380
17.5523	18.0194	15.6392	12.5269	17.6389	12.5073		1.5825e-07	0.699042	2.84598	MAL13P1.135	>psu|MAL13P1.135 | organism=Plasmodium_falciparum_3D7 | product=SNARE protein, putative | location=Pf3D7_13:1035101-1035838(+) | length=221
15.929	14.3294	17.1061	13.4033	12.7263	12.7584		0.002872	1.55883	2.82552	PF14_0538	>psu|PF14_0538 | organism=Plasmodium_falciparum_3D7 | product=conserved Plasmodium protein, unknown function | location=Pf3D7_14:2314316-2321491(+) | length=2391
17.5617	17.8226	19.5353	11.6274	20.9917	13.8367		3.7649e-81	0.414878	2.82125	PF11_0281	>psu|PF11_0281 | organism=Plasmodium_falciparum_3D7 | product=protein phosphatase, putative | location=Pf3D7_11:1056196-1058052(-) | length=287
22.2628	19.4339	17.2016	12.7684	20.6644	17.0106		7.6459e-35	0.447026	2.81827	PFB0300c	>psu|PFB0300c | organism=Plasmodium_falciparum_3D7 | product=merozoite surface protein 2 precursor | location=Pf3D7_02:273689-274507(-) | length=272
23.7811	17.9898	20.4093	19.7702	16.6307	17.3653		1.1044e-41	0.658499	2.80465	PF13_0213	>psu|PF13_0213 | organism=Plasmodium_falciparum_3D7 | product=60S ribosomal protein L6-2, putative | location=Pf3D7_13:1545265-1545930(-) | length=221
11.9776	14.7845	19.1152	11.9586	12.3375	13.1916		4.8515e-28	0.593009	2.79656	PF14_0380	>psu|PF14_0380 | organism=Plasmodium_falciparum_3D7 | product=conserved Plasmodium protein, unknown function | location=Pf3D7_14:1633154-1636198(-) | length=1014
26.7744	21.5684	22.1673	21.1823	21.0862	19.8854		4.6145e-153	0.754458	2.7854	PF14_0627	>psu|PF14_0627 | organism=Plasmodium_falciparum_3D7 | product=40S ribosomal protein S3, putative | location=Pf3D7_14:2684077-2685470(+) | length=221
23.3774	22.2687	23.072	19.8486	20.2696	20.3012	+	3.5491e-117	2.80545	2.76626	PFC1020c	>psu|PFC1020c | organism=Plasmodium_falciparum_3D7 | product=40S ribosomal protein S3A, putative | location=Pf3D7_03:962225-963174(-) | length=262
15.5922	16.1733	15.8788	14.982	12.1253	12.2436		4.592e-62	1.36224	2.76448	PF14_0495	>psu|PF14_0495 | organism=Plasmodium_falciparum_3D7 | product=rhoptry neck protein 2 | location=Pf3D7_14:2134234-2140803(+) | length=2189
14.3924	15.6054	20.2501	14.1454	12.0743	15.8029		2.1055e-06	0.586784	2.74178	PFL1485w	>psu|PFL1485w | organism=Plasmodium_falciparum_3D7 | product=conserved Plasmodium protein, unknown function | location=Pf3D7_12:1263651-1265583(+) | length=584
14.0666	16.9488	15.9715	11.6525	14.1059	13.0479		4.7507e-09	1.16047	2.72684	PF11_0320	>psu|PF11_0320 | organism=Plasmodium_falciparum_3D7 | product=RNA binding protein s1 | location=Pf3D7_11:1194522-1195034(-) | length=170
20.9382	21.7788	12.1758	15.1907	13.4733	18.0599		1.144e-55	0.335508	2.72298	MAL7P1.81	>psu|MAL7P1.81 | organism=Plasmodium_falciparum_3D7 | product=eukaryotic translation initiation factor 3 37.28 kDa subunit, putative | location=Pf3D7_07:787446-788872(-) | length=327
20.3862	20.5918	21.0387	18.5809	17.6766	17.634	+	8.0564e-136	2.75918	2.70841	PFL1980c	>psu|PFL1980c | organism=Plasmodium_falciparum_3D7 | product=conserved Plasmodium protein, unknown function | location=Pf3D7_12:1748861-1756225(-) | length=2309
15.7548	16.9707	13.1908	13.9085	11.681	12.24		0.003953	0.971768	2.69561	PF11_0067	>psu|PF11_0067 | organism=Plasmodium_falciparum_3D7 | product=conserved Plasmodium protein, unknown function | location=Pf3D7_11:241184-243517(-) | length=777
19.1016	19.9532	19.9556	12.407	18.6817	19.878		3.4336e-66	0.502085	2.68123	PF10_0340	>psu|PF10_0340 | organism=Plasmodium_falciparum_3D7 | product=methionine-tRNA ligase, putative | location=Pf3D7_10:1383447-1386116(+) | length=889
20.9482	19.5083	21.238	17.0931	19.7124	16.8636		1.9517e-25	1.18776	2.6751	PFF0250w	>psu|PFF0250w | organism=Plasmodium_falciparum_3D7 | product=RNA binding protein, putative | location=Pf3D7_06:217237-219504(+) | length=755
23.7191	18.6336	22.365	19.7313	15.6338	21.3931		2.6689e-236	0.507294	2.65318	PFC0365w	>psu|PFC0365w | organism=Plasmodium_falciparum_3D7 | product=PRP19-like protein, putative | location=Pf3D7_03:369307-370905(+) | length=532
14.9517	18.1762	15.0551	13.3856	12.6313	14.2233		3.5886e-34	1.0789	2.64761	PF14_0700	>psu|PF14_0700 | organism=Plasmodium_falciparum_3D7 | product=DNAJ protein, putative | location=Pf3D7_14:2981537-2982901(+) | length=454
16.7112	17.7747	14.1287	14.4748	12.4638	13.7343		0.00052306	1.00863	2.64721	PFE0885w	>psu|PFE0885w | organism=Plasmodium_falciparum_3D7 | product=eukaryotictranslation initiation factor 3 subunit, putative | location=Pf3D7_05:743177-745327(+) | length=716
21.7301	24.3975	23.7966	19.7845	20.5242	21.6958		9.1096e-235	1.26293	2.63991	PF10_0047	>psu|PF10_0047 | organism=Plasmodium_falciparum_3D7 | product=RNA binding protein, putative | location=Pf3D7_10:207001-209643(-) | length=880
19.9579	19.1127	21.6348	17.3097	16.3437	19.1858		0.00031959	1.1048	2.62201	PFE0185c	>psu|PFE0185c | organism=Plasmodium_falciparum_3D7 | product=60S ribosomal protein L31, putative | location=Pf3D7_05:151422-152384(-) | length=120
16.6211	13.5927	16.2952	13.5371	11.7579	13.3673		1.4022e-06	1.10336	2.6156	PF13_0122	>psu|PF13_0122 | organism=Plasmodium_falciparum_3D7 | product=RRM containing cyclophilin | location=Pf3D7_13:857348-858145(-) | length=125
23.8884	21.8773	23.5984	22.8224	17.1074	21.595		8.4861e-196	0.638232	2.6131	PFL2055w	>psu|PFL2055w | organism=Plasmodium_falciparum_3D7 | product=40S ribosomal protein S17, putative | location=Pf3D7_12:1803641-1804471(+) | length=137
20.7451	20.9873	22.2401	20.1941	14.8541	21.0913		8.0255e-51	0.581722	2.61102	PFE0975c	>psu|PFE0975c | organism=Plasmodium_falciparum_3D7 | product=40S ribosomal protein S24, putative | location=Pf3D7_05:798034-798773(-) | length=133
15.51	18.4996	17.0022	11.916	14.292	16.9739		1.9996e-22	0.701498	2.60995	PFF0625w	>psu|PFF0625w | organism=Plasmodium_falciparum_3D7 | product=nucleolar GTP-binding protein 1, putative | location=Pf3D7_06:531121-533181(+) | length=686
14.538	14.23	19.3729	12.8752	13.8518	13.5998		1.2472e-20	0.702676	2.60468	PF14_0490	>psu|PF14_0490 | organism=Plasmodium_falciparum_3D7 | product=conserved Plasmodium protein, unknown function | location=Pf3D7_14:2113497-2113940(-) | length=147
15.3493	19.5623	15.261	12.7282	17.2682	12.4195		7.9144e-32	0.539833	2.58557	MAL8P1.103	>psu|MAL8P1.103 | organism=Plasmodium_falciparum_3D7 | product=conserved Plasmodium protein, unknown function | location=Pf3D7_08:577106-579490(+) | length=608
18.0192	15.1505	21.3307	13.0151	19.3229	14.4219		1.7469e-48	0.420427	2.58016	PFD0380c	>psu|PFD0380c | organism=Plasmodium_falciparum_3D7 | product=conserved Plasmodium protein, unknown function | location=Pf3D7_04:384406-390014(-) | length=1629
16.6246	16.4295	18.1781	13.9874	12.7225	16.8051		9.5233e-20	0.90421	2.57239	PF11_0511	>psu|PF11_0511 | organism=Plasmodium_falciparum_3D7 | product=Plasmodium exported protein, unknown function | location=Pf3D7_11:1985867-1986636(-) | length=209
17.3643	14.1545	14.0036	11.712	12.9588	13.1437		4.7074e-05	1.01809	2.5693	PFA0550w	>psu|PFA0550w | organism=Plasmodium_falciparum_3D7 | product=conserved Plasmodium protein, unknown function | location=Pf3D7_01:437560-439716(+) | length=718
22.8724	24.2903	23.5342	21.5159	21.7972	19.6789		7.8568e-163	1.52027	2.56831	PF10_0043	>psu|PF10_0043 | organism=Plasmodium_falciparum_3D7 | product=60S ribosomal protein L13, putative | location=Pf3D7_10:179345-180227(-) | length=202
16.0117	18.1219	15.9274	12.7719	16.0892	13.5007		1.5115e-10	0.972566	2.56642	PF10_0111	>psu|PF10_0111 | organism=Plasmodium_falciparum_3D7 | product=20S proteasome beta subunit, putative | location=Pf3D7_10:441139-441954(-) | length=271
17.7	13.9294	13.1478	11.7416	13.5564	11.8026		0.0008729	0.772347	2.55885	PFL0665c	>psu|PFL0665c | organism=Plasmodium_falciparum_3D7 | product=RNA polymerase subunit 8c, putative | location=Pf3D7_12:588121-588975(-) | length=145
16.3182	13.7348	21.6546	16.7801	14.2277	13.1709		0.00066682	0.416284	2.50965	PF11_0364	>psu|PF11_0364 | organism=Plasmodium_falciparum_3D7 | product=conserved Plasmodium protein, unknown function | location=Pf3D7_11:1384376-1385113(-) | length=245
16.4581	17.5406	15.2891	13.1889	14.0654	14.5258		2.7724e-14	1.52236	2.50257	PFI0860c	>psu|PFI0860c | organism=Plasmodium_falciparum_3D7 | product=ATP-dependent RNA Helicase, putative | location=Pf3D7_09:729664-732126(-) | length=820
20.3433	19.8618	18.3007	13.6987	18.1166	19.2061		3.2976e-51	0.626135	2.49484	PFE1345c	>psu|PFE1345c | organism=Plasmodium_falciparum_3D7 | product=minichromosome maintenance protein 3, putative | location=Pf3D7_05:1125094-1128141(-) | length=962
18.1979	14.6747	16.5326	13.7987	13.3513	14.7746		3.4897e-12	1.06447	2.49353	PFI0820c	>psu|PFI0820c | organism=Plasmodium_falciparum_3D7 | product=RNA binding protein, putative | location=Pf3D7_09:696853-698019(-) | length=388
17.4551	19.4905	22.1833	19.3759	14.4974	17.7879		1.2515e-89	0.555881	2.48921	PF10_0268	>psu|PF10_0268 | organism=Plasmodium_falciparum_3D7 | product=merozoite capping protein 1 | location=Pf3D7_10:1140587-1142600(-) | length=393
23.4427	20.7907	21.1221	18.631	19.8103	19.4553		1.7387e-116	1.2888	2.48628	PFI0880c	>psu|PFI0880c | organism=Plasmodium_falciparum_3D7 | product=glideosome-associated protein 50 | location=Pf3D7_09:742484-743674(-) | length=396
19.7351	19.7405	20.9746	18.0856	19.626	15.4529		2.7775e-13	0.879306	2.42855	PFE0040c	>psu|PFE0040c | organism=Plasmodium_falciparum_3D7 | product=Mature parasite-infected erythrocyte surface antigen (MESA) or PfEMP2 | location=Pf3D7_05:43327-47761(-) | length=1434
22.8711	23.3049	23.5445	20.9461	19.9393	21.582	+	1.1438e-66	2.02285	2.4177	PF13_0224	>psu|PF13_0224 | organism=Plasmodium_falciparum_3D7 | product=60S ribosomal protein L18, putative | location=Pf3D7_13:1633891-1634561(-) | length=184
17.858	18.1367	15.9811	13.429	15.3871	15.9093		2.7551e-06	1.12091	2.41677	PFD0880w	>psu|PFD0880w | organism=Plasmodium_falciparum_3D7 | product=proteasome regulatory component, putative | location=Pf3D7_04:824381-825670(+) | length=429
18.8202	19.4702	15.8962	11.145	17.3246	18.4845		6.0609e-10	0.403985	2.41083	PF07_0117	>psu|PF07_0117 | organism=Plasmodium_falciparum_3D7 | product=eukaryotic translation initiation factor 2 alpha subunit, putative | location=Pf3D7_07:1246555-1247665(-) | length=329
15.6739	15.4499	17.8005	14.9159	13.8462	12.994		1.6656e-08	1.20391	2.3894	MAL8P1.48	>psu|MAL8P1.48 | organism=Plasmodium_falciparum_3D7 | product=small nuclear ribonucleoprotein, putative | location=Pf3D7_08:989354-989836(-) | length=83
21.9845	21.2115	23.2569	19.1797	19.4551	20.6718		3.3085e-39	1.46912	2.38214	PF13_0049	>psu|PF13_0049 | organism=Plasmodium_falciparum_3D7 | product=60S ribosomal protein L24, putative | location=Pf3D7_13:419024-420325(+) | length=162
24.4145	23.0484	23.9629	23.538	19.006	21.7433		8.687e-107	0.79811	2.37951	PF11_0065	>psu|PF11_0065 | organism=Plasmodium_falciparum_3D7 | product=40S ribosomal protein S4, putative | location=Pf3D7_11:235598-237098(-) | length=261
21.7233	17.8357	14.5848	19.4837	12.5842	14.9636		5.096e-36	0.339045	2.37075	PFB0595w	>psu|PFB0595w | organism=Plasmodium_falciparum_3D7 | product=heat shock 40 kDa protein, putative | location=Pf3D7_02:537789-539420(+) | length=328
17.0442	18.1315	16.3461	13.9664	17.5818	12.8876		6.0358e-12	0.714028	2.36198	PFL1310c	>psu|PFL1310c | organism=Plasmodium_falciparum_3D7 | product=DEAD-box helicase | location=Pf3D7_12:1093534-1095762(-) | length=742
22.7474	22.6324	22.9319	20.6822	18.5667	21.9875		1.5559e-35	1.1085	2.35842	PF14_0296	>psu|PF14_0296 | organism=Plasmodium_falciparum_3D7 | product=60S ribosomal protein L14, putative | location=Pf3D7_14:1246972-1247892(+) | length=165
19.3818	21.2327	18.9128	11.7586	21.6987	19.0091		7.9118e-68	0.31552	2.35364	PF11_0051	>psu|PF11_0051 | organism=Plasmodium_falciparum_3D7 | product=phenylalanyl-tRNA synthetase beta chain, putative | location=Pf3D7_11:175609-177779(-) | length=623
17.8677	19.3544	19.9815	18.378	13.504	18.2686		2.1803e-22	0.611702	2.35103	PFC0920w	>psu|PFC0920w | organism=Plasmodium_falciparum_3D7 | product=histone H2A variant, putative | location=Pf3D7_03:871883-872965(+) | length=158
22.6594	22.3202	22.4828	20.6603	21.4632	18.2878		0	1.1534	2.35036	PFI1445w	>psu|PFI1445w | organism=Plasmodium_falciparum_3D7 | product=High molecular weight rhoptry protein-2 | location=Pf3D7_09:1175193-1180752(+) | length=1378
15.129	14.8624	16.6065	13.2908	13.487	12.8155		0.0061145	1.80691	2.33484	PF13_0275	>psu|PF13_0275 | organism=Plasmodium_falciparum_3D7 | product=Plasmodium exported protein, unknown function | location=Pf3D7_13:2120605-2121603(-) | length=285
22.6946	22.1401	21.3918	20.6721	18.9282	19.7239		9.8218e-44	1.66345	2.30076	PFE0845c	>psu|PFE0845c | organism=Plasmodium_falciparum_3D7 | product=60S ribosomal protein L8, putative | location=Pf3D7_05:712760-713770(-) | length=260
12.961	13.5536	20.4883	12.5787	11.97	15.5548		0.00026898	0.360785	2.29981	MAL7P1.320	>psu|MAL7P1.320 | organism=Plasmodium_falciparum_3D7 | product=ribosomal protein, L37e, putative | location=Pf3D7_07:362236-362514(-) | length=92
18.7147	15.0437	14.4438	14.731	13.4902	13.099		0.0051692	0.739574	2.29407	PF07_0120	>psu|PF07_0120 | organism=Plasmodium_falciparum_3D7 | product=conserved Plasmodium protein, unknown function | location=Pf3D7_07:1293822-1301564(+) | length=2580
17.1678	21.132	20.9131	20.3759	18.5639	13.4018		0.032469	0.394267	2.29045	PFE0875c	>psu|PFE0875c | organism=Plasmodium_falciparum_3D7 | product=conserved Plasmodium protein, unknown function | location=Pf3D7_05:735885-738452(-) | length=855
15.5549	17.179	18.3437	15.5328	13.4889	15.1944		2.248e-05	1.04658	2.28717	PFF0760w	>psu|PFF0760w | organism=Plasmodium_falciparum_3D7 | product=RNA and export factor binding protein, putative | location=Pf3D7_06:656372-657632(+) | length=156
19.8095	20.0777	17.3412	11.9115	22.6504	15.8428		4.1623e-12	0.281297	2.27459	PF14_0329	>psu|PF14_0329 | organism=Plasmodium_falciparum_3D7 | product=conserved protein, unknown function | location=Pf3D7_14:1410082-1410840(+) | length=252
19.1793	19.6957	16.7831	12.4374	18.3711	18.0523		5.3754e-35	0.460274	2.26578	PF07_0129	>psu|PF07_0129 | organism=Plasmodium_falciparum_3D7 | product=acyl-coA synthetase, PfACS5 | location=Pf3D7_07:1423537-1425972(+) | length=811
23.269	22.4473	22.8357	21.3779	19.8725	20.5114	+	2.5615e-66	1.98477	2.26337	PF14_0231	>psu|PF14_0231 | organism=Plasmodium_falciparum_3D7 | product=60S ribosomal protein L7-3, putative | location=Pf3D7_14:977850-979108(+) | length=283
18.5148	20.0757	15.4212	12.9472	19.75	14.5658		2.7929e-25	0.383821	2.24959	PF14_0437	>psu|PF14_0437 | organism=Plasmodium_falciparum_3D7 | product=helicase, putative | location=Pf3D7_14:1885386-1888266(+) | length=527
17.5932	19.4414	14.4807	13.4593	17.8549	13.5535		8.976e-06	0.468175	2.21585	PFF0420c	>psu|PFF0420c | organism=Plasmodium_falciparum_3D7 | product=proteasome subunit alpha type 2, putative | location=Pf3D7_06:351776-352771(-) | length=235
18.7511	18.3822	17.3268	16.6671	16.9878	14.1934		1.9133e-12	1.05605	2.20392	PFC0120w;PFC0110w	>psu|PFC0120w | organism=Plasmodium_falciparum_3D7 | product=Cytoadherence linked asexual protein 3.1 | location=Pf3D7_03:132097-137339(+) | length=1417;>psu|PFC0110w | organism=Plasmodium_falciparum_3D7 | product=Cytoadherence linked asexual protein 3.2 |
15.4411	17.2505	12.3809	12.2235	13.0962	13.1572		0.002871	0.688784	2.19854	MAL13P1.253	>psu|MAL13P1.253 | organism=Plasmodium_falciparum_3D7 | product=small nuclear ribonucleoprotein, putative | location=Pf3D7_13:2005808-2006612(-) | length=93
18.9413	14.6405	12.8625	11.6117	15.3553	12.9014		1.6955e-15	0.446102	2.19194	PFC0275w	>psu|PFC0275w | organism=Plasmodium_falciparum_3D7 | product=FAD-dependent glycerol-3-phosphate dehydrogenase, putative | location=Pf3D7_03:295191-297152(+) | length=653
25.8287	23.1395	23.972	21.8323	20.4223	24.1221		1.4369e-33	0.750269	2.18781	PFL0185c	>psu|PFL0185c | organism=Plasmodium_falciparum_3D7 | product=nucleosome assembly protein 1, putative | location=Pf3D7_12:187143-188839(-) | length=347
14.0829	17.0711	12.7245	13.4087	12.6553	11.2694		0.00034318	0.69592	2.18171	PF14_0174	>psu|PF14_0174 | organism=Plasmodium_falciparum_3D7 | product=pseudouridine synthase, putative | location=Pf3D7_14:726978-728378(-) | length=466
20.4517	20.1134	21.2392	18.5014	18.7386	18.0208	+	2.3502e-177	2.28075	2.18114	PFD0685c	>psu|PFD0685c | organism=Plasmodium_falciparum_3D7 | product=chromosome associated protein, putative | location=Pf3D7_04:633874-640107(-) | length=1193
14.8305	17.144	17.1176	13.4914	15.9965	13.099		4.5216e-16	0.847597	2.16838	MAL13P1.308	>psu|MAL13P1.308 | organism=Plasmodium_falciparum_3D7 | product=conserved Plasmodium protein, unknown function | location=Pf3D7_13:2470205-2477959(+) | length=2584
24.1595	22.8333	22.9857	21.5375	22.5656	19.3765		6.5369e-135	0.987057	2.16629	PF14_0083	>psu|PF14_0083 | organism=Plasmodium_falciparum_3D7 | product=40S ribosomal protein S8e, putative | location=Pf3D7_14:323317-324172(+) | length=218
16.3975	17.3636	17.088	14.0061	16.7921	13.578		2.0983e-21	0.964396	2.15763	PF14_0428	>psu|PF14_0428 | organism=Plasmodium_falciparum_3D7 | product=histidine --tRNA ligase, putative | location=Pf3D7_14:1851599-1854997(-) | length=1132
25.6266	24.251	22.2075	22.5933	21.3992	21.6201		2.7441e-239	0.953712	2.15749	PF11_0313	>psu|PF11_0313 | organism=Plasmodium_falciparum_3D7 | product=60S ribosomal protein P0 | location=Pf3D7_11:1165219-1166169(+) | length=316
15.4094	19.2035	15.4894	14.2556	16.1317	13.327		7.2193e-37	0.641129	2.12929	MAL13P1.221	>psu|MAL13P1.221 | organism=Plasmodium_falciparum_3D7 | product=aspartate carbamoyltransferase | location=Pf3D7_13:1792612-1794047(+) | length=375
22.9217	22.6276	23.3728	21.2482	19.534	21.7652		1.3786e-114	1.39864	2.12488	PF13_0316	>psu|PF13_0316 | organism=Plasmodium_falciparum_3D7 | product=40S ribosomal protein S13, putative | location=Pf3D7_13:2327407-2327862(+) | length=151
21.8723	19.6192	20.9034	19.8775	16.242	19.933		1.6369e-37	0.695726	2.11412	PF11_0312	>psu|PF11_0312 | organism=Plasmodium_falciparum_3D7 | product=60S ribosomal protein L38e, putative | location=Pf3D7_11:1163092-1163355(-) | length=87
19.3735	19.8531	20.6123	19.3569	15.9383	18.2122		0.00011215	0.923788	2.11053	PF11_0260	>psu|PF11_0260 | organism=Plasmodium_falciparum_3D7 | product=60S ribosomal protein L35, putative | location=Pf3D7_11:981944-983085(+) | length=124
20.8023	20.1953	19.1392	19.7414	19.5149	14.5502		2.4342e-191	0.526878	2.11012	PF11_0191	>psu|PF11_0191 | organism=Plasmodium_falciparum_3D7 | product=pre-RNA processing ribonucleoprotein, putative | location=Pf3D7_11:703174-704958(+) | length=594
11.3187	15.4814	19.8059	14.4404	13.8912	11.9535		8.7886e-47	0.339781	2.10699	PF10_0327	>psu|PF10_0327 | organism=Plasmodium_falciparum_3D7 | product=Myb2 protein | location=Pf3D7_10:1344148-1346895(-) | length=915
20.5744	20.7445	17.9206	18.8597	16.5174	17.5935		6.6798e-20	0.853549	2.08963	PF07_0040	>psu|PF07_0040 | organism=Plasmodium_falciparum_3D7 | product=lysophospholipase, putative | location=Pf3D7_07:490467-491573(-) | length=368
22.3812	22.4532	23.7764	20.2788	20.3284	21.7502		1.1812e-27	1.46125	2.08448	PF07_0079	>psu|PF07_0079 | organism=Plasmodium_falciparum_3D7 | product=60S ribosomal protein L11a, putative | location=Pf3D7_07:914118-914868(-) | length=173
23.6887	23.2521	23.4805	21.6103	20.4738	22.089		2.7911e-41	1.86513	2.08274	PFC0775w	>psu|PFC0775w | organism=Plasmodium_falciparum_3D7 | product=40S ribosomal protein S11, putative | location=Pf3D7_03:721686-722801(+) | length=161
18.9466	16.7793	17.4481	13.1389	15.6587	18.1902		8.9065e-42	0.576563	2.06207	PF08_0095	>psu|PF08_0095 | organism=Plasmodium_falciparum_3D7 | product=dihydropteroate synthetase | location=Pf3D7_08:549321-551737(+) | length=706
15.1447	18.4116	13.7137	12.4545	16.4327	12.1999		1.5868e-46	0.455133	2.06094	PFE0675c	>psu|PFE0675c | organism=Plasmodium_falciparum_3D7 | product=deoxyribodipyrimidine photolyase (photoreactivating enzyme, DNA photolyase), putative | location=Pf3D7_05:574939-578503(-) | length=1113
19.3731	22.5099	21.4165	18.2759	21.5343	17.3361		4.4679e-204	0.58282	2.05103	PF11_0317	>psu|PF11_0317 | organism=Plasmodium_falciparum_3D7 | product=structural maintenance of chromosome protein, putative | location=Pf3D7_11:1180158-1185614(-) | length=1818
17.0206	17.8682	18.0113	13.4396	16.7909	16.5295		2.3847e-10	0.849037	2.04672	PF14_0615	>psu|PF14_0615 | organism=Plasmodium_falciparum_3D7 | product=ATP synthase (C/AC39) subunit, putative | location=Pf3D7_14:2625387-2626535(-) | length=382
14.3654	14.1829	17.6419	13.0457	13.9657	13.0804		4.7363e-08	0.808224	2.03281	PF10_0296	>psu|PF10_0296 | organism=Plasmodium_falciparum_3D7 | product=conserved Plasmodium protein, unknown function | location=Pf3D7_10:1233665-1237000(-) | length=1111
14.6481	20.1729	18.5531	15.1951	11.4519	20.6512		1.0683e-05	0.257007	2.02532	MAL7P1.134	>psu|MAL7P1.134 | organism=Plasmodium_falciparum_3D7 | product=conserved Plasmodium protein, unknown function | location=Pf3D7_07:1090345-1101485(-) | length=3489
14.7829	17.7089	16.1419	14.4051	12.8177	15.3686		1.4787e-14	0.829278	2.0141	PF10_0294	>psu|PF10_0294 | organism=Plasmodium_falciparum_3D7 | product=RNA helicase, putative | location=Pf3D7_10:1224517-1229090(-) | length=1290
21.1659	21.2603	23.0694	20.5519	18.0125	20.9167		3.9128e-16	0.843402	2.00486	PFF0885w	>psu|PFF0885w | organism=Plasmodium_falciparum_3D7 | product=60S ribosomal protein L27a, putative | location=Pf3D7_06:768789-769453(+) | length=148
27.1413	26.7525	26.4973	23.987	25.3797	25.0341		0	1.91639	1.99677	PF08_0054	>psu|PF08_0054 | organism=Plasmodium_falciparum_3D7 | product=heat shock 70 kDa protein | location=Pf3D7_08:861481-863514(+) | length=677
21.6448	22.321	22.0489	18.0234	20.8099	21.195		8.2909e-301	0.914984	1.99546	PF08_0087	>psu|PF08_0087 | organism=Plasmodium_falciparum_3D7 | product=importin alpha, putative | location=Pf3D7_08:622925-624562(-) | length=545
15.878	15.916	17.1487	14.0937	14.0386	14.8709		2.7992e-05	1.78816	1.97984	PFE0990w	>psu|PFE0990w | organism=Plasmodium_falciparum_3D7 | product=conserved Plasmodium protein, unknown function | location=Pf3D7_05:817063-819136(+) | length=192
24.927	21.1058	23.0812	22.1151	19.6644	21.4263		2.8624e-23	0.676196	1.96938	PFF0860c	>psu|PFF0860c | organism=Plasmodium_falciparum_3D7 | product=histone h2a | location=Pf3D7_06:748413-748811(-) | length=132
17.1301	18.9158	17.6357	15.2572	17.8415	14.7819		1.1345e-11	0.822561	1.93368	PF14_0676	>psu|PF14_0676 | organism=Plasmodium_falciparum_3D7 | product=20S proteasome beta 4 subunit, putative | location=Pf3D7_14:2897854-2898595(+) | length=195
23.104	22.1811	17.7863	19.2974	20.829	17.1858		8.2842e-48	0.419241	1.91973	PF13_0143	>psu|PF13_0143 | organism=Plasmodium_falciparum_3D7 | product=phosphoribosylpyrophosphate synthetase | location=Pf3D7_13:1044738-1046051(-) | length=437
15.6709	16.1106	13.4718	13.5632	11.7813	14.2206		0.0035591	0.800937	1.89607	MAL8P1.95	>psu|MAL8P1.95 | organism=Plasmodium_falciparum_3D7 | product=conserved Plasmodium protein, unknown function | location=Pf3D7_08:657199-658751(+) | length=315
18.3853	17.32	22.1965	17.5477	18.1833	16.5145		9.2699e-21	0.533337	1.88542	PF11_0302	>psu|PF11_0302 | organism=Plasmodium_falciparum_3D7 | product=conserved Plasmodium protein, unknown function | location=Pf3D7_11:1125950-1127308(+) | length=452
22.5086	21.9764	23.1745	21.4808	18.899	21.6406		2.9152e-62	0.920758	1.87973	PF14_0579	>psu|PF14_0579 | organism=Plasmodium_falciparum_3D7 | product=60S ribosomal protein L27, putative | location=Pf3D7_14:2475437-2476409(-) | length=146
13.0121	16.2428	13.9964	12.2297	12.5404	12.8953		8.2998e-09	0.889922	1.86199	PFB0555c	>psu|PFB0555c | organism=Plasmodium_falciparum_3D7 | product=conserved Plasmodium membrane protein, unknown function | location=Pf3D7_02:495166-507854(-) | length=4091
15.6061	17.4349	15.1819	12.4381	15.3581	14.9175		0.0057824	0.737432	1.8364	PF08_0055	>psu|PF08_0055 | organism=Plasmodium_falciparum_3D7 | product=U3 small nucleolar ribonucleoprotein protein, putative | location=Pf3D7_08:856751-857839(-) | length=362
20.6278	23.0598	18.0257	19.3049	19.0844	17.8408		7.508e-28	0.528133	1.82775	PF07_0073	>psu|PF07_0073 | organism=Plasmodium_falciparum_3D7 | product=seryl-tRNA synthetase, putative | location=Pf3D7_07:820170-821789(-) | length=539
16.5307	13.9338	15.3807	13.2475	14.5005	12.618		0.0052012	0.913949	1.82639	PF13_0261	>psu|PF13_0261 | organism=Plasmodium_falciparum_3D7 | product=nucleolar preribosomal associated cytoplasmic ATPase, putative | location=Pf3D7_13:1997012-1998331(+) | length=439
21.601	17.9306	18.5819	14.7946	18.5638	19.2939		2.3336e-09	0.434325	1.82043	PF14_0124	>psu|PF14_0124 | organism=Plasmodium_falciparum_3D7 | product=actin II | location=Pf3D7_14:507360-508868(+) | length=376
19.7102	16.1045	14.0524	14.3527	15.4867	14.6204		1.6699e-14	0.460979	1.80242	PF14_0585	>psu|PF14_0585 | organism=Plasmodium_falciparum_3D7 | product=40S ribosomal protein S28e, putative | location=Pf3D7_14:2492101-2492304(+) | length=67
17.0065	17.4032	14.8612	15.2251	15.3282	13.3551		6.4564e-11	0.813365	1.78747	PF11_0117	>psu|PF11_0117 | organism=Plasmodium_falciparum_3D7 | product=replication factor C subunit 5, putative | location=Pf3D7_11:437171-438220(-) | length=349
20.8041	19.2019	17.3781	17.6866	16.5782	17.768		1.3535e-23	0.774285	1.78382	PF11_0270	>psu|PF11_0270 | organism=Plasmodium_falciparum_3D7 | product=threonine -- tRNA ligase, putative | location=Pf3D7_11:1014333-1017374(-) | length=1013
17.3867	15.6549	16.8265	17.3384	13.9079	13.3087		1.3114e-07	0.582865	1.77101	MAL13P1.225	>psu|MAL13P1.225 | organism=Plasmodium_falciparum_3D7 | product=thioredoxin | location=Pf3D7_13:1806074-1806859(-) | length=157
21.3377	21.6639	21.7893	18.6879	20.3671	20.4353		9.2475e-164	1.40266	1.76685	PF11_0175	>psu|PF11_0175 | organism=Plasmodium_falciparum_3D7 | product=heat shock protein 101, putative | location=Pf3D7_11:636093-639510(-) | length=906
20.7277	20.9856	15.531	16.9425	17.5039	17.5208		6.9201e-28	0.419471	1.75903	PF11_0096	>psu|PF11_0096 | organism=Plasmodium_falciparum_3D7 | product=casein kinase II, alpha subunit | location=Pf3D7_11:365093-366100(+) | length=335
14.8504	13.148	15.9073	13.3784	12.0471	13.2092		0.0015277	0.904749	1.75704	PF14_0084	>psu|PF14_0084 | organism=Plasmodium_falciparum_3D7 | product=conserved Plasmodium protein, unknown function | location=Pf3D7_14:324754-346468(-) | length=7182
23.5221	22.5473	21.6821	18.8769	22.8553	20.81		0	0.616207	1.73639	PFI0755c	>psu|PFI0755c | organism=Plasmodium_falciparum_3D7 | product=6-phosphofructokinase, putative | location=Pf3D7_09:650576-654832(-) | length=1418
19.0296	19.3026	18.9262	16.2019	17.7416	18.1843		2.1726e-31	1.3107	1.71023	PF13_0315	>psu|PF13_0315 | organism=Plasmodium_falciparum_3D7 | product=RNA binding protein, putative | location=Pf3D7_13:2355584-2357531(-) | length=509
21.5151	21.196	23.1049	20.8077	19.0721	20.8473		4.9796e-30	0.955204	1.69635	MAL13P1.92	>psu|MAL13P1.92 | organism=Plasmodium_falciparum_3D7 | product=40S ribosomal protein S15/S19, putative | location=Pf3D7_13:740728-741655(+) | length=145
18.1026	18.3129	22.4964	15.2835	13.5178	25.0508		4.5905e-25	0.164429	1.68659	PFL2310w	>psu|PFL2310w | organism=Plasmodium_falciparum_3D7 | product=RNA binding protein, putative | location=Pf3D7_12:1977852-1978925(+) | length=357
21.7018	21.6765	21.5891	19.8564	20.1407	19.9651	+	1.6799e-63	4.31045	1.66839	PF14_0359	>psu|PF14_0359 | organism=Plasmodium_falciparum_3D7 | product=HSP40, subfamily A, putative | location=Pf3D7_14:1533272-1534890(+) | length=424
22.5498	20.6887	22.5445	21.6769	18.2395	20.8698		9.2493e-58	0.619357	1.66561	PF11_0437	>psu|PF11_0437 | organism=Plasmodium_falciparum_3D7 | product=60S ribosomal protein L28, putative | location=Pf3D7_11:1705693-1706570(-) | length=127
18.1535	17.3557	17.2158	15.6674	15.9575	16.1398		2.2531e-19	2.16258	1.65345	PF11_0445	>psu|PF11_0445 | organism=Plasmodium_falciparum_3D7 | product=DNA-directed RNA polymerase I, putative | location=Pf3D7_11:1731896-1732897(-) | length=333
22.4203	23.0244	24.6145	22.2182	20.1201	22.7858		1.5602e-92	0.722439	1.64508	PF11_0062	>psu|PF11_0062 | organism=Plasmodium_falciparum_3D7 | product=histone H2B | location=Pf3D7_11:226066-226419(+) | length=117
23.1386	22.8768	24.5939	21.82	20.9233	22.9407		6.0777e-42	0.972298	1.64175	PFC0735w	>psu|PFC0735w | organism=Plasmodium_falciparum_3D7 | product=40S ribosomal protein S15A, putative | location=Pf3D7_03:674515-675147(+) | length=130
18.2924	17.1259	17.3662	14.7364	13.5842	19.553		2.3287e-15	0.367509	1.63702	PF14_0545	>psu|PF14_0545 | organism=Plasmodium_falciparum_3D7 | product=thioredoxin, putative | location=Pf3D7_14:2343576-2344154(-) | length=104
21.8862	21.2004	21.8266	21.0604	19.7477	19.2135		2.1713e-25	1.29338	1.63053	PF14_0391	>psu|PF14_0391 | organism=Plasmodium_falciparum_3D7 | product=60S ribosomal protein L1, putative | location=Pf3D7_14:1678605-1679429(+) | length=217
12.2526	16.1237	16.9995	12.7985	14.3131	13.3819		0.0032878	0.46137	1.62741	PF13_0296	>psu|PF13_0296 | organism=Plasmodium_falciparum_3D7 | product=splicing factor 3b subunit, putative | location=Pf3D7_13:2210778-2211418(+) | length=86
17.9429	19.0605	12.7004	12.7436	20.6019	11.5227		4.0815e-17	0.177113	1.61189	PF10_0104	>psu|PF10_0104 | organism=Plasmodium_falciparum_3D7 | product=conserved Plasmodium protein, unknown function | location=Pf3D7_10:422960-424364(+) | length=223
23.1355	21.8045	21.8319	21.6898	19.2644	20.9901		7.477e-271	0.888611	1.60923	PF14_0230	>psu|PF14_0230 | organism=Plasmodium_falciparum_3D7 | product=60S ribosomal protein L5, putative | location=Pf3D7_14:973795-975485(-) | length=294
23.1673	23.998	23.302	20.4709	21.8498	23.3226		4.3757e-79	0.867172	1.60799	PF07_0088	>psu|PF07_0088 | organism=Plasmodium_falciparum_3D7 | product=40S ribosomal protein S5, putative | location=Pf3D7_07:986835-987540(-) | length=195
17.3047	17.7627	11.7451	14.7551	13.3105	13.9433		3.2501e-06	0.333686	1.6012	PF14_0191	>psu|PF14_0191 | organism=Plasmodium_falciparum_3D7 | product=conserved Plasmodium protein, unknown function | location=Pf3D7_14:820063-821592(+) | length=509
17.733	18.5901	18.1292	12.1433	18.5326	18.9826		3.6744e-84	0.290806	1.59791	PF14_0198	>psu|PF14_0198 | organism=Plasmodium_falciparum_3D7 | product=glycine-tRNA ligase, putative | location=Pf3D7_14:846503-849172(+) | length=889
12.8679	17.3399	14.614	14.9317	12.9778	12.134		0.0023607	0.443487	1.59275	PF14_0364	>psu|PF14_0364 | organism=Plasmodium_falciparum_3D7 | product=cleavage and polyadenylation specificity factor protein, putative | location=Pf3D7_14:1557470-1560100(-) | length=876
20.4286	19.0732	19.4771	16.7078	18.0167	19.481		2.2935e-30	0.822605	1.59114	PF13_0095	>psu|PF13_0095 | organism=Plasmodium_falciparum_3D7 | product=DNA replication licensing factor MCM4-related | location=Pf3D7_13:712146-715163(+) | length=1005
17.1429	14.2545	13.6711	13.8625	12.915	13.5312		0.00044117	0.646571	1.5866	MAL13P1.250	>psu|MAL13P1.250 | organism=Plasmodium_falciparum_3D7 | product=conserved Plasmodium protein, unknown function | location=Pf3D7_13:1993354-1994613(+) | length=307
18.9983	20.0035	18.9394	15.9668	16.5886	20.7139		2.2429e-10	0.436457	1.5573	PF14_0529	>psu|PF14_0529 | organism=Plasmodium_falciparum_3D7 | product=gamma-adaptin, putative | location=Pf3D7_14:2267137-2270787(+) | length=1081
23.2502	24.1241	23.6948	20.8478	22.4589	23.0946		5.1437e-126	1.02203	1.55589	PF13_0014	>psu|PF13_0014 | organism=Plasmodium_falciparum_3D7 | product=40S ribosomal protein S7, putative | location=Pf3D7_13:150985-151837(-) | length=194
18.3639	18.9507	19.7359	16.2883	18.451	17.6646		2.2874e-12	0.971964	1.5489	MAL8P1.206	>psu|MAL8P1.206 | organism=Plasmodium_falciparum_3D7 | product=Plasmodium exported protein, unknown function | location=Pf3D7_08:1345476-1346558(-) | length=302
19.2428	20.3366	17.4418	16.2223	17.6517	18.5024		1.1278e-27	0.651527	1.54824	PFI0895c	>psu|PFI0895c | organism=Plasmodium_falciparum_3D7 | product=eukaryotic translation initiation factor 3 subunit 5, putative | location=Pf3D7_09:751348-752412(-) | length=320
15.3132	14.3514	14.0206	12.9678	12.6739	13.4053		0.0020773	1.60275	1.54608	MAL13P1.385	>psu|MAL13P1.385 | organism=Plasmodium_falciparum_3D7 | product=RNA binding protein, putative | location=Pf3D7_13:1756242-1758188(+) | length=648
19.4952	16.2614	13.9347	15.8823	15.5504	13.6388		2.8655e-08	0.366187	1.53994	PFI0490c	>psu|PFI0490c | organism=Plasmodium_falciparum_3D7 | product=ran-binding protein, putative | location=Pf3D7_09:456950-461309(-) | length=1198
18.592	19.9256	20.1497	22.1327	18.6829	13.3337		5.5992e-195	0.226038	1.50598	PF10_0041	>psu|PF10_0041 | organism=Plasmodium_falciparum_3D7 | product=U5 small nuclear ribonuclear protein, putative | location=Pf3D7_10:172724-176431(-) | length=1235
18.2032	18.3717	19.1871	18.6257	18.4791	14.1509		5.0134e-33	0.428296	1.50207	MAL13P1.337	>psu|MAL13P1.337 | organism=Plasmodium_falciparum_3D7 | product=Skp1 family protein, putative | location=Pf3D7_13:2675749-2676759(-) | length=162
16.1169	16.9273	15.498	12.9822	16.9996	14.0709		1.1302e-20	0.517644	1.49648	MAL7P1.12	>psu|MAL7P1.12 | organism=Plasmodium_falciparum_3D7 | product=erythrocyte membrane-associated antigen | location=Pf3D7_07:190978-197882(+) | length=2283
23.3576	22.4958	24.2137	22.1316	20.2536	23.2157		1.2607e-110	0.678196	1.4887	PF08_0076	>psu|PF08_0076 | organism=Plasmodium_falciparum_3D7 | product=40S ribosomal protein S16, putative | location=Pf3D7_08:679110-679846(-) | length=144
17.5789	14.0335	13.7136	13.1448	14.0386	13.7353		0.0021644	0.50804	1.46911	PFD1110w	>psu|PFD1110w | organism=Plasmodium_falciparum_3D7 | product=conserved Plasmodium membrane protein, unknown function | location=Pf3D7_04:1063436-1064990(+) | length=372
19.1303	19.8186	18.4904	17.2959	18.3177	17.4187		5.7182e-27	1.36983	1.46901	PFE1405c	>psu|PFE1405c | organism=Plasmodium_falciparum_3D7 | product=eukaryotic translation initiation factor 3, subunit 6, putative | location=Pf3D7_05:1163402-1165066(-) | length=517
22.9441	22.8167	21.4841	20.7106	21.6131	20.5332		0	1.19723	1.46271	PFE1195w	>psu|PFE1195w | organism=Plasmodium_falciparum_3D7 | product=karyopherin beta | location=Pf3D7_05:998748-1002119(+) | length=1123
20.9879	20.3818	19.3005	19.9111	18.5116	17.8698		4.9463e-39	0.871873	1.45922	PF11_0099	>psu|PF11_0099 | organism=Plasmodium_falciparum_3D7 | product=heat shock protein DnaJ homologue Pfj2 | location=Pf3D7_11:373238-374860(-) | length=540
15.1384	18.5785	18.6687	13.0629	18.655	16.3122		4.2884e-11	0.294965	1.45186	PFI0605c	>psu|PFI0605c | organism=Plasmodium_falciparum_3D7 | product=conserved Plasmodium protein, unknown function | location=Pf3D7_09:551417-553158(-) | length=446
23.0604	20.8221	20.7773	21.43	19.0397	19.8591		1.2818e-51	0.631805	1.4437	PFC0300c	>psu|PFC0300c | organism=Plasmodium_falciparum_3D7 | product=60S ribosomal protein L7, putative | location=Pf3D7_03:311650-312910(-) | length=257
17.0606	19.7614	17.8975	12.5504	19.2976	18.6758		1.808e-28	0.240065	1.39859	PFL0580w	>psu|PFL0580w | organism=Plasmodium_falciparum_3D7 | product=DNA replication licensing factor MCM5, putative | location=Pf3D7_12:521681-524464(+) | length=758
23.3473	21.2122	21.8705	22.2209	19.1793	20.8823		2.9634e-89	0.567219	1.3825	PFC0400w	>psu|PFC0400w | organism=Plasmodium_falciparum_3D7 | product=60S Acidic ribosomal protein P2, putative | location=Pf3D7_03:404654-404992(+) | length=112
13.5871	13.8125	20.6593	16.3867	13.758	13.792		6.5467e-12	0.215471	1.37404	PF07_0023	>psu|PF07_0023 | organism=Plasmodium_falciparum_3D7 | product=DNA replication licensing factor mcm7 homologue, putative | location=Pf3D7_07:320354-322819(-) | length=821
17.1081	18.4444	21.1581	16.8945	16.8991	18.8422		8.5565e-12	0.427898	1.35826	PF10_0320a	>psu|PF10_0320a | organism=Plasmodium_falciparum_3D7 | product=leucine-rich repeat protein 8, LRR8 | location=Pf3D7_10:1313253-1314719(-) | length=309
17.4598	18.0125	18.8356	13.1658	17.9806	19.091		3.3425e-25	0.29539	1.35683	PFC0730w	>psu|PFC0730w | organism=Plasmodium_falciparum_3D7 | product=HVA22/TB2/DP1 family protein, putative | location=Pf3D7_03:671131-672309(+) | length=221
17.5192	18.4307	20.7359	16.6844	17.4474	18.5301		1.2623e-78	0.539876	1.34126	PFE1140c	>psu|PFE1140c | organism=Plasmodium_falciparum_3D7 | product=G10 protein, putative | location=Pf3D7_05:944179-944926(-) | length=147
19.1343	16.6193	17.4727	14.338	16.9728	17.9115		2.9489e-08	0.440668	1.33466	MAL8P1.125	>psu|MAL8P1.125 | organism=Plasmodium_falciparum_3D7 | product=tyrosyl-tRNA synthetase, putative | location=Pf3D7_08:403717-405263(+) | length=373
20.683	22.5377	23.5826	20.9667	19.9468	21.8913		4.0158e-08	0.584754	1.33285	PFF0510w	>psu|PFF0510w | organism=Plasmodium_falciparum_3D7 | product=histone H3 | location=Pf3D7_06:444742-445152(+) | length=136
22.6118	22.3079	22.4345	21.4558	20.0566	21.8599		5.1253e-81	1.12792	1.32732	PF14_0205	>psu|PF14_0205 | organism=Plasmodium_falciparum_3D7 | product=40S ribosomal protein S25, putative | location=Pf3D7_14:875632-876330(-) | length=105
21.431	19.0651	17.1187	13.6105	21.1578	18.8828		1.1668e-12	0.198647	1.32126	PFL0595c	>psu|PFL0595c | organism=Plasmodium_falciparum_3D7 | product=glutathione peroxidase | location=Pf3D7_12:534906-535909(-) | length=205
16.3501	18.7755	18.087	13.3412	18.1465	17.7649		3.3675e-09	0.317448	1.32	PF13_0154	>psu|PF13_0154 | organism=Plasmodium_falciparum_3D7 | product=conserved Plasmodium protein, unknown function | location=Pf3D7_13:1196430-1197710(-) | length=332
15.3888	17.9617	15.2394	12.0125	19.5182	13.1252		1.5319e-10	0.202299	1.31135	PFI0545w	>psu|PFI0545w | organism=Plasmodium_falciparum_3D7 | product=conserved Plasmodium protein, unknown function | location=Pf3D7_09:509925-510518(+) | length=197
15.0504	15.0647	11.8228	13.1101	12.3641	12.586		3.3077e-07	0.515104	1.29255	PF14_0100	>psu|PF14_0100 | organism=Plasmodium_falciparum_3D7 | product=cytidine triphosphate synthetase | location=Pf3D7_14:400418-402994(+) | length=858
21.9314	22.5454	23.7529	21.1227	20.5981	22.687		2.1628e-61	0.704989	1.27393	PFE0850c	>psu|PFE0850c | organism=Plasmodium_falciparum_3D7 | product=60S ribosomal protein L12, putative | location=Pf3D7_05:715763-716673(-) | length=165
17.8086	17.8697	16.8088	14.5854	14.2269	19.8836		2.5569e-06	0.272209	1.26377	PFA0145c	>psu|PFA0145c | organism=Plasmodium_falciparum_3D7 | product=aspartyl-tRNA synthetase, putative | location=Pf3D7_01:129194-131074(-) | length=626
12.8205	16.4149	16.0183	12.4913	12.8081	16.1643		9.8741e-05	0.316059	1.26335	PFE0835w	>psu|PFE0835w | organism=Plasmodium_falciparum_3D7 | product=ubiquitin carboxyl-terminal hydrolase 2, putative | location=Pf3D7_05:694490-698776(+) | length=1332
13.4154	15.0592	17.3166	12.8841	14.4502	14.7432		0.00024448	0.414842	1.23791	MAL8P1.127	>psu|MAL8P1.127 | organism=Plasmodium_falciparum_3D7 | product=conserved Plasmodium protein, unknown function | location=Pf3D7_08:390718-395381(-) | length=1334
14.9079	14.3919	16.8236	14.4313	11.5484	16.445		4.62e-09	0.314752	1.23291	PFC0255c	>psu|PFC0255c | organism=Plasmodium_falciparum_3D7 | product=ubiquitin conjugating enzyme E2, putative | location=Pf3D7_03:275666-276538(-) | length=142
17.2299	18.6611	13.7967	14.4417	16.4296	15.1306		0	0.324134	1.22856	PFE1370w	>psu|PFE1370w | organism=Plasmodium_falciparum_3D7 | product=hsp70 interacting protein, putative | location=Pf3D7_05:1143612-1145353(+) | length=458
13.1633	16.7783	14.8343	12.0053	15.7713	13.3183		0.0019842	0.33286	1.22703	MAL7P1.202	>psu|MAL7P1.202 | organism=Plasmodium_falciparum_3D7 | product=conserved Plasmodium protein, unknown function | location=Pf3D7_07:348781-352470(+) | length=1229
10.1887	21.3712	18.048	11.7374	12.9942	21.2035		7.121e-06	0.0986233	1.22428	MAL13P1.26	>psu|MAL13P1.26 | organism=Plasmodium_falciparum_3D7 | product=conserved Plasmodium protein, unknown function | location=Pf3D7_13:256632-267384(-) | length=3525
15.0012	17.2776	18.2662	12.5885	18.3745	15.9159		1.1576e-10	0.25024	1.22202	PFL0590c	>psu|PFL0590c | organism=Plasmodium_falciparum_3D7 | product=non-SERCA-type Ca2+ -transporting P-ATPase | location=Pf3D7_12:528999-532792(-) | length=1208
21.5265	18.7556	20.7388	19.2138	19.3203	18.821		1.4737e-43	0.660291	1.22192	PFL1545c	>psu|PFL1545c | organism=Plasmodium_falciparum_3D7 | product=chaperonin, cpn60 | location=Pf3D7_12:1328302-1331362(-) | length=718
21.9682	16.5704	15.1077	14.6821	17.3381	17.9623		5.4275e-33	0.203523	1.22127	PFD0665c	>psu|PFD0665c | organism=Plasmodium_falciparum_3D7 | product=26S proteasome AAA-ATPase subunit RPT3, putative | location=Pf3D7_04:623897-625333(-) | length=392
12.2231	15.8669	19.8601	12.2756	14.1422	17.8776		1.3018e-24	0.166896	1.21824	MAL8P1.72	>psu|MAL8P1.72 | organism=Plasmodium_falciparum_3D7 | product=high mobility group protein | location=Pf3D7_08:817929-818228(-) | length=99
16.8984	18.2303	19.0686	13.26	18.5484	18.7976		3.8557e-09	0.247636	1.19712	MAL7P1.67	>psu|MAL7P1.67 | organism=Plasmodium_falciparum_3D7 | product=conserved Plasmodium protein, unknown function | location=Pf3D7_07:676841-678899(-) | length=209
16.2007	16.8052	18.4726	14.2727	14.1038	19.5619		0.00023112	0.243089	1.18002	PFL1825w	>psu|PFL1825w | organism=Plasmodium_falciparum_3D7 | product=conserved Plasmodium membrane protein, unknown function | location=Pf3D7_12:1572360-1573546(+) | length=210
22.0709	20.5746	19.8688	19.1635	19.7811	20.0438		2.8351e-10	0.773909	1.17527	PFL2005w	>psu|PFL2005w | organism=Plasmodium_falciparum_3D7 | product=replication factor C subunit 4 | location=Pf3D7_12:1778142-1779399(+) | length=336
18.7167	17.7509	17.9706	19.5661	13.1873	18.16		1.1309e-07	0.236121	1.17492	PF11_0506	>psu|PF11_0506 | organism=Plasmodium_falciparum_3D7 | product=Antigen 332, DBL-like protein | location=Pf3D7_11:1950207-1968723(+) | length=6093
22.3124	22.3217	21.5443	21.3639	21.5744	19.7222		2.2971e-82	0.851737	1.17262	PFL0585w;PF13_0346	>psu|PFL0585w | organism=Plasmodium_falciparum_3D7 | product=polyubiquitin | location=Pf3D7_12:526103-527774(+) | length=381;>psu|PF13_0346 | organism=Plasmodium_falciparum_3D7 | product=60S ribosomal protein L40/UBI, putative | location=Pf3D7_13:2628869-2
13.3102	14.6866	16.5484	12.7766	14.7779	13.4763		4.6743e-06	0.456667	1.17144	PF13_0032	>psu|PF13_0032 | organism=Plasmodium_falciparum_3D7 | product=hydrolase, putative | location=Pf3D7_13:289766-291202(-) | length=478
19.1721	16.1667	14.7753	17.8787	15.0576	13.6889		0.014799	0.258583	1.163	PFB0190c	>psu|PFB0190c | organism=Plasmodium_falciparum_3D7 | product=conserved Plasmodium protein, unknown function | location=Pf3D7_02:182228-189115(-) | length=2295
18.8649	20.2151	17.4139	17.3076	18.5899	17.1253		2.8098e-24	0.550132	1.15708	PFI0930c	>psu|PFI0930c | organism=Plasmodium_falciparum_3D7 | product=nucleosome assembly protein | location=Pf3D7_09:781358-782665(-) | length=269
16.1684	18.6114	15.6126	13.6841	16.7176	16.531		0.00046434	0.356665	1.15319	PFA0400c	>psu|PFA0400c | organism=Plasmodium_falciparum_3D7 | product=beta3 proteasome subunit, putative | location=Pf3D7_01:329584-330457(-) | length=204
17.9099	19.2079	16.1715	17.5736	17.8328	14.4412		1.0582e-28	0.338465	1.14725	PF14_0632	>psu|PF14_0632 | organism=Plasmodium_falciparum_3D7 | product=26S proteasome subunit, putative | location=Pf3D7_14:2709354-2713128(+) | length=1172
16.1108	18.7887	15.9373	15.3074	16.3766	15.7317		1.9414e-24	0.513429	1.14037	PF14_0493	>psu|PF14_0493 | organism=Plasmodium_falciparum_3D7 | product=sortilin, putative | location=Pf3D7_14:2123397-2126535(+) | length=895
19.8071	19.514	20.9979	17.9393	19.575	19.3855		9.7412e-20	0.76264	1.13972	PF07_0007	>psu|PF07_0007 | organism=Plasmodium_falciparum_3D7 | product=conserved Plasmodium protein, unknown function | location=Pf3D7_07:157060-157651(+) | length=123
16.0237	18.9254	14.6554	13.43	17.4239	15.3453		1.2301e-08	0.265603	1.13514	PFE0915c	>psu|PFE0915c | organism=Plasmodium_falciparum_3D7 | product=proteasome subunit beta type 1, putative | location=Pf3D7_05:759829-760996(-) | length=240
18.3653	18.9307	17.1328	19.1239	13.0213	18.8786		7.478e-05	0.213488	1.13494	PF10_0100	>psu|PF10_0100 | organism=Plasmodium_falciparum_3D7 | product=conserved Plasmodium protein, unknown function | location=Pf3D7_10:414731-415327(+) | length=118
21.7811	20.5099	20.7852	21.5139	19.0672	19.1673		2.5941e-31	0.553446	1.10924	PF11_0043	>psu|PF11_0043 | organism=Plasmodium_falciparum_3D7 | product=60S ribosomal protein P1, putative | location=Pf3D7_11:140049-140802(-) | length=118
16.5739	13.9394	12.4996	13.8496	13.5708	12.2724		2.124e-19	0.35787	1.10675	PFL0530c	>psu|PFL0530c | organism=Plasmodium_falciparum_3D7 | product=conserved Plasmodium protein, unknown function | location=Pf3D7_12:472253-475450(-) | length=1065
21.2804	21.0519	18.7614	20.057	17.7397	20.0061		1.0658e-20	0.421698	1.09703	PFC0290w	>psu|PFC0290w | organism=Plasmodium_falciparum_3D7 | product=40S ribosomal protein S23, putative | location=Pf3D7_03:307326-308479(+) | length=145
15.4641	16.0997	17.5698	13.7783	18.8928	13.1979		1.8219e-10	0.221822	1.08816	PF11_0254	>psu|PF11_0254 | organism=Plasmodium_falciparum_3D7 | product=conserved Plasmodium protein, unknown function | location=Pf3D7_11:962155-963957(+) | length=525
12.1478	15.7244	16.1057	13.439	14.7586	12.5208		8.315e-06	0.313111	1.08648	PFF1445c	>psu|PFF1445c | organism=Plasmodium_falciparum_3D7 | product=cullin-like protein, putative | location=Pf3D7_06:1243583-1247222(-) | length=1129
18.6647	12.5637	14.1824	15.6591	12.8616	13.7142		2.9697e-16	0.203967	1.05863	PFD0725c	>psu|PFD0725c | organism=Plasmodium_falciparum_3D7 | product=arsenical pump-driving ATPase, putative | location=Pf3D7_04:675561-676700(-) | length=379
17.1255	15.8531	15.5987	16.3687	16.453	12.5806		1.6612e-75	0.318426	1.05836	PF14_0201	>psu|PF14_0201 | organism=Plasmodium_falciparum_3D7 | product=surface protein, Pf113 | location=Pf3D7_14:859957-863026(+) | length=969
20.5603	21.2918	21.1708	17.8649	20.739	21.2755		5.2595e-173	0.411182	1.04782	PF07_0033	>psu|PF07_0033 | organism=Plasmodium_falciparum_3D7 | product=Cg4 protein | location=Pf3D7_07:451089-453710(+) | length=873
18.2454	13.8764	14.1907	13.5986	14.8636	14.771		3.9458e-05	0.282303	1.02644	PFD0750w	>psu|PFD0750w | organism=Plasmodium_falciparum_3D7 | product=nuclear cap-binding protein, putative | location=Pf3D7_04:695175-696036(+) | length=234
13.3704	13.5079	18.0852	13.7788	14.8559	13.3113		2.8573e-05	0.246247	1.00585	PF07_0082	>psu|PF07_0082 | organism=Plasmodium_falciparum_3D7 | product=conserved Plasmodium membrane protein, unknown function | location=Pf3D7_07:921303-931508(+) | length=3401
14.573	15.9713	15.7249	12.7499	18.0723	12.4545		9.5293e-12	0.20552	0.997529	PFB0395w	>psu|PFB0395w | organism=Plasmodium_falciparum_3D7 | product=conserved Plasmodium protein, unknown function | location=Pf3D7_02:359142-359849(+) | length=235
17.7407	18.5439	17.1875	12.9969	18.1816	19.3238		2.4338e-25	0.190872	0.989905	PF14_0553	>psu|PF14_0553 | organism=Plasmodium_falciparum_3D7 | product=cysteine proteinase falcipain-1 | location=Pf3D7_14:2387722-2389431(+) | length=569
15.8176	15.9794	12.9071	12.8215	13.8953	15.0331		2.9149e-13	0.344195	0.984726	PF08_0069	>psu|PF08_0069 | organism=Plasmodium_falciparum_3D7 | product=importin beta, putative | location=Pf3D7_08:718234-720867(+) | length=877
16.8444	18.1059	16.0263	17.3059	17.8271	12.9822		5.226e-59	0.226017	0.953833	PF14_0601	>psu|PF14_0601 | organism=Plasmodium_falciparum_3D7 | product=replication factor C3 | location=Pf3D7_14:2570369-2571654(+) | length=344
16.9392	19.1835	16.6952	13.759	19.3954	16.9879		6.0308e-14	0.187851	0.89185	PF14_0187	>psu|PF14_0187 | organism=Plasmodium_falciparum_3D7 | product=glutathione S-transferase | location=Pf3D7_14:802716-803480(+) | length=211
18.2245	16.9281	13.6688	18.1369	15.6202	12.4203		4.7291e-19	0.15405	0.881305	PFB0260w	>psu|PFB0260w | organism=Plasmodium_falciparum_3D7 | product=proteasome 26S regulatory subunit, putative | location=Pf3D7_02:235237-238816(+) | length=966
14.3952	16.2272	15.1518	13.3084	12.7488	17.0943		0.0076218	0.234539	0.874271	PF11_0348	>psu|PF11_0348 | organism=Plasmodium_falciparum_3D7 | product=RNA (Uracil-5-)methyltransferase, putative | location=Pf3D7_11:1309022-1311791(+) | length=857
21.5199	17.1591	18.5392	16.5842	19.8066	18.2241		6.0571e-51	0.21198	0.867733	PF11_0303	>psu|PF11_0303 | organism=Plasmodium_falciparum_3D7 | product=26S proteasome regulatory complex subunit, putative | location=Pf3D7_11:1128772-1130811(+) | length=393
22.1539	21.834	21.284	20.8544	22.5588	19.296		1.8317e-45	0.365754	0.85426	PF14_0678	>psu|PF14_0678 | organism=Plasmodium_falciparum_3D7 | product=exported protein 2 | location=Pf3D7_14:2905101-2906503(-) | length=287
13.2703	16.35	12.8979	12.7292	14.2549	12.995		0.0061918	0.286923	0.846343	PFC0245c	>psu|PFC0245c | organism=Plasmodium_falciparum_3D7 | product=conserved Plasmodium protein, unknown function | location=Pf3D7_03:258160-269961(-) | length=3933
17.7414	14.0019	16.5206	11.7167	15.5102	18.5005		3.8905e-09	0.138926	0.845481	PF11_0295	>psu|PF11_0295 | organism=Plasmodium_falciparum_3D7 | product=farnesyl pyrophosphate synthase, putative | location=Pf3D7_11:1104214-1106503(-) | length=376
15.4923	16.9749	15.6944	13.4313	14.1333	18.087		2.087e-06	0.213472	0.83667	PF10_0314	>psu|PF10_0314 | organism=Plasmodium_falciparum_3D7 | product=dcp1 homologue, putative | location=Pf3D7_10:1293497-1297069(+) | length=1190
25.1347	24.1245	23.6879	22.9061	23.0571	24.4886		8.1783e-204	0.557292	0.831758	PFD1055w	>psu|PFD1055w | organism=Plasmodium_falciparum_3D7 | product=40S ribosomal protein S19, putative | location=Pf3D7_04:1031088-1031839(+) | length=170
22.9955	22.4246	23.22	22.9761	21.6659	21.6		2.8978e-46	0.721546	0.799384	PFE0810c	>psu|PFE0810c | organism=Plasmodium_falciparum_3D7 | product=40S ribosomal protein S14, putative | location=Pf3D7_05:675807-676612(-) | length=151
21.8873	20.3859	19.4638	19.6658	20.2977	19.4195		1.0742e-38	0.448189	0.784642	PF13_0033	>psu|PF13_0033 | organism=Plasmodium_falciparum_3D7 | product=26S proteasome regulatory subunit, putative | location=Pf3D7_13:297380-298561(-) | length=393
19.4343	19.2523	20.9056	19.8768	19.9927	17.3804		0.00052266	0.320064	0.780777	PFA0410w	>psu|PFA0410w | organism=Plasmodium_falciparum_3D7 | product=conserved Plasmodium protein, unknown function | location=Pf3D7_01:338321-344986(+) | length=2221
14.3315	15.4071	13.8808	13.3614	15.4231	12.5838		7.1091e-05	0.320252	0.750321	PFF1350c	>psu|PFF1350c | organism=Plasmodium_falciparum_3D7 | product=acetyl-CoA synthetase | location=Pf3D7_06:1114545-1117538(-) | length=997
16.7541	16.5343	18.4973	19.7993	15.5326	14.3121		2.0076e-09	0.149854	0.713899	PFL1855w	>psu|PFL1855w | organism=Plasmodium_falciparum_3D7 | product=cell cycle control protein, putative | location=Pf3D7_12:1589158-1592061(+) | length=967
12.776	16.7418	11.8897	13.1761	13.1895	12.9662		0.0050915	0.175697	0.691856	PF07_0026	>psu|PF07_0026 | organism=Plasmodium_falciparum_3D7 | product=ubiquitin-protein ligase E3, putative | location=Pf3D7_07:413079-415964(+) | length=961
18.4787	16.822	17.4318	13.4822	18.9565	18.2734		1.1351e-37	0.139256	0.673485	PFC0520w	>psu|PFC0520w | organism=Plasmodium_falciparum_3D7 | product=26S proteasome regulatory subunit S14, putative | location=Pf3D7_03:518644-519558(+) | length=304
17.4108	14.6146	16.4729	14.1113	13.6179	18.7822		0.00021004	0.132547	0.662281	MAL13P1.159	>psu|MAL13P1.159 | organism=Plasmodium_falciparum_3D7 | product=thioredoxin, putative | location=Pf3D7_13:1272411-1274057(+) | length=206
17.2767	16.8926	15.6103	13.0948	17.2225	17.4786		6.2111e-32	0.165251	0.661242	PF14_0105	>psu|PF14_0105 | organism=Plasmodium_falciparum_3D7 | product=conserved Plasmodium protein, unknown function | location=Pf3D7_14:429690-430861(-) | length=334
16.4739	18.7381	16.5237	14.9087	17.8345	17.1116		3.5915e-06	0.210594	0.62698	PF14_0257	>psu|PF14_0257 | organism=Plasmodium_falciparum_3D7 | product=conserved protein, unknown function | location=Pf3D7_14:1092878-1093723(+) | length=281
12.705	12.0037	15.9081	11.6452	13.4489	13.6492		3.3301e-24	0.173925	0.624494	PF14_0268	>psu|PF14_0268 | organism=Plasmodium_falciparum_3D7 | product=conserved Plasmodium protein, unknown function | location=Pf3D7_14:1134796-1139133(-) | length=1445
19.1519	17.6383	19.0638	16.9204	16.7837	20.291		2.8008e-18	0.190142	0.619653	PF11_0087;PFI0160w	>psu|PF11_0087 | organism=Plasmodium_falciparum_3D7 | product=Rad51 homolog | location=Pf3D7_11:317819-318871(-) | length=350
18.9389	15.523	15.0354	16.7628	15.07	15.842		4.4522e-09	0.174138	0.607537	PF13_0170	>psu|PF13_0170 | organism=Plasmodium_falciparum_3D7 | product=glutaminyl-tRNA synthetase, putative | location=Pf3D7_13:1319287-1322043(-) | length=918
13.4048	14.8997	13.2113	15.0498	12.529	12.1258		0.00088264	0.222467	0.603719	PFF1095w	>psu|PFF1095w | organism=Plasmodium_falciparum_3D7 | product=leucyl tRNA synthase | location=Pf3D7_06:919683-924026(+) | length=1447
14.442	15.1106	15.0849	13.9387	13.9645	14.9374		0.0011057	0.690778	0.598996	PF11_0197	>psu|PF11_0197 | organism=Plasmodium_falciparum_3D7 | product=conserved Plasmodium protein, unknown function | location=Pf3D7_11:718649-719764(-) | length=371
15.3501	17.9455	17.4555	12.9939	18.256	17.7153		1.8054e-18	0.116981	0.595307	PF14_0020	>psu|PF14_0020 | organism=Plasmodium_falciparum_3D7 | product=choline kinase | location=Pf3D7_14:71368-72690(+) | length=440
18.0375	18.9308	19.3323	17.6637	17.5003	19.4331		1.6503e-08	0.319913	0.567855	PF14_0096	>psu|PF14_0096 | organism=Plasmodium_falciparum_3D7 | product=RNA binding protein, putative | location=Pf3D7_14:383188-384732(+) | length=514
19.7359	18.908	17.1023	20.0558	20.701	13.2908		4.2338e-34	0.080115	0.566206	PF13_0119	>psu|PF13_0119 | organism=Plasmodium_falciparum_3D7 | product=Rab11a, GTPase | location=Pf3D7_13:847291-848584(+) | length=216
17.0852	15.1523	13.1479	16.9885	14.1268	12.6072		0.0029367	0.117631	0.554353	PF08_0091	>psu|PF08_0091 | organism=Plasmodium_falciparum_3D7 | product=conserved Plasmodium protein, unknown function | location=Pf3D7_08:584103-588073(-) | length=1210
17.2383	14.6307	17.649	11.0311	17.6148	19.2453		7.0777e-05	0.070744	0.542268	PF13_0276	>psu|PF13_0276 | organism=Plasmodium_falciparum_3D7 | product=membrane-associated histidine rich protein 2, (MARHP2) | location=Pf3D7_13:2126864-2127398(+) | length=137
12.2899	17.2064	17.3239	12.5873	19.6317	13.0219		2.7742e-06	0.065024	0.526422	PF10_0133	>psu|PF10_0133 | organism=Plasmodium_falciparum_3D7 | product=conserved Plasmodium protein, unknown function | location=Pf3D7_10:533108-539824(+) | length=2238
16.265	12.7608	17.1392	12.3094	14.5589	17.7254		5.8978e-11	0.0903723	0.523761	PFB0585w	>psu|PFB0585w | organism=Plasmodium_falciparum_3D7 | product=Leu/Phe-tRNA protein transferase, putative | location=Pf3D7_02:533253-534350(+) | length=365
12.3371	14.7898	14.4381	13.6435	13.6322	12.7333		0.00031538	0.24971	0.518696	PFI1590c	>psu|PFI1590c | organism=Plasmodium_falciparum_3D7 | product=conserved Plasmodium protein, unknown function | location=Pf3D7_09:1303380-1307779(-) | length=1342
17.2414	12.2061	12.4503	13.4088	13.3808	13.5797		2.3545e-12	0.112584	0.509454	PF11_0463	>psu|PF11_0463 | organism=Plasmodium_falciparum_3D7 | product=coat protein, gamma subunit, putative | location=Pf3D7_11:1783354-1786560(-) | length=1068
19.4582	21.4118	18.9621	15.9629	21.0493	21.3021		8.7613e-192	0.0955555	0.505895	PFI1570c	>psu|PFI1570c | organism=Plasmodium_falciparum_3D7 | product=M18 aspartyl aminopeptidase | location=Pf3D7_09:1289305-1291017(-) | length=570
17.2727	17.0702	20.0088	18.4802	16.9195	17.4658		2.7284e-09	0.178957	0.495392	PFB0455w	>psu|PFB0455w | organism=Plasmodium_falciparum_3D7 | product=60S ribosomal protein L37ae, putative | location=Pf3D7_02:412275-412859(+) | length=96
14.4757	16.2854	16.7857	12.5374	19.9375	13.6359		0.0024599	0.0694389	0.478686	PF10_0323	>psu|PF10_0323 | organism=Plasmodium_falciparum_3D7 | product=early transcribed membrane protein 10.2, etramp 10.2 | location=Pf3D7_10:1335220-1336287(+) | length=355
21.1371	15.2773	14.0104	17.0871	16.0881	15.8493		1.1417e-12	0.0735205	0.466773	PF07_0087	>psu|PF07_0087 | organism=Plasmodium_falciparum_3D7 | product=conserved Plasmodium protein, unknown function | location=Pf3D7_07:971810-972544(+) | length=244
18.1611	16.0385	11.2451	13.6501	15.6149	14.7876		4.4017e-05	0.0769115	0.464044	PFL1880w	>psu|PFL1880w | organism=Plasmodium_falciparum_3D7 | product=acyl-CoA synthetase, PfACS11 | location=Pf3D7_12:1610352-1612730(+) | length=792
17.5908	20.102	18.2684	15.9986	20.1327	18.5233		5.4105e-22	0.111243	0.435533	PFL2275c	>psu|PFL2275c | organism=Plasmodium_falciparum_3D7 | product=FK506-binding protein (FKBP)-type peptidyl-propyl isomerase | location=Pf3D7_12:1955111-1956025(-) | length=304
18.4483	19.8124	17.8259	18.5674	18.6213	17.6196		5.577e-08	0.251977	0.426125	PF10_0081	>psu|PF10_0081 | organism=Plasmodium_falciparum_3D7 | product=26S proteasome regulatory subunit 4, putative | location=Pf3D7_10:347206-348667(-) | length=448
11.9062	19.7343	11.9649	14.3874	13.3498	14.6491		9.6411e-22	0.0532156	0.406371	PF13_0232	>psu|PF13_0232 | organism=Plasmodium_falciparum_3D7 | product=casein kinase II beta chain | location=Pf3D7_13:1666863-1668184(-) | length=385
13.2235	16.1973	14.1153	13.6665	15.2872	13.3699		0.0011304	0.140697	0.40416	PF14_0649	>psu|PF14_0649 | organism=Plasmodium_falciparum_3D7 | product=conserved Plasmodium protein, unknown function | location=Pf3D7_14:2786244-2794259(-) | length=2558
18.4388	17.3091	13.7548	17.3472	15.5833	15.3771		1.7681e-14	0.0920144	0.398377	PF14_0025	>psu|PF14_0025 | organism=Plasmodium_falciparum_3D7 | product=proteosome subunit, putative | location=Pf3D7_14:85883-87883(-) | length=666
16.8311	12.5133	18.7848	13.6327	12.5599	20.7638		1.5595e-21	0.0419873	0.390967	PFI1100w	>psu|PFI1100w | organism=Plasmodium_falciparum_3D7 | product=para-aminobenzoic acid synthetase | location=Pf3D7_09:908714-912051(+) | length=979
25.0815	22.1592	21.3102	24.0765	21.7951	21.5175		2.6134e-151	0.0991505	0.387242	PF14_0078	>psu|PF14_0078 | organism=Plasmodium_falciparum_3D7 | product=HAP protein | location=Pf3D7_14:297468-298823(+) | length=451
16.8379	14.4948	15.5775	14.1884	13.4267	18.1484		0.0014519	0.0839185	0.382197	MAL8P1.52	>psu|MAL8P1.52 | organism=Plasmodium_falciparum_3D7 | product=conserved Plasmodium protein, unknown function | location=Pf3D7_08:966895-967730(+) | length=124
16.2733	15.5421	16.3428	17.0299	15.8756	14.1267		2.9676e-14	0.159703	0.375339	PF13_0042	>psu|PF13_0042 | organism=Plasmodium_falciparum_3D7 | product=fork head domain protein, putative | location=Pf3D7_13:348946-350991(-) | length=561
20.4262	21.0166	21.2549	20.7046	19.8688	21.01		6.5148e-17	0.369421	0.371472	PF14_0068	>psu|PF14_0068 | organism=Plasmodium_falciparum_3D7 | product=fibrillarin, putative | location=Pf3D7_14:258746-259988(+) | length=318
16.9044	15.9384	12.3916	13.7639	17.6734	12.7063		0.00028729	0.0618563	0.363579	PF08_0121	>psu|PF08_0121 | organism=Plasmodium_falciparum_3D7 | product=peptidyl-prolyl cis-trans isomerase precursor | location=Pf3D7_08:279497-280150(+) | length=217
18.3276	18.161	17.4416	18.4852	16.6664	17.7054		2.898e-18	0.237482	0.357721	PF14_0443	>psu|PF14_0443 | organism=Plasmodium_falciparum_3D7 | product=centrin-2 | location=Pf3D7_14:1917175-1917953(-) | length=168
18.4206	20.0296	19.3312	18.0453	18.9621	19.732		4.2367e-28	0.19815	0.347319	PF14_0377	>psu|PF14_0377 | organism=Plasmodium_falciparum_3D7 | product=vesicle-associated membrane protein, putative | location=Pf3D7_14:1618762-1619737(+) | length=241
22.5943	22.048	21.6943	22.2127	22.233	20.8992		9.0459e-129	0.256163	0.330605	PFE0080c	>psu|PFE0080c | organism=Plasmodium_falciparum_3D7 | product=rhoptry-associated protein 2, RAP2 | location=Pf3D7_05:84041-85237(-) | length=398
21.5893	20.7248	19.9226	19.9879	20.0832	21.1822		2.224e-253	0.205982	0.327837	PFF0940c	>psu|PFF0940c | organism=Plasmodium_falciparum_3D7 | product=cell division cycle protein 48 homologue, putative | location=Pf3D7_06:815619-818244(-) | length=828
16.7443	16.7487	12.1383	15.3	13.9128	15.4412		6.0116e-07	0.0707517	0.325781	MAL8P1.73	>psu|MAL8P1.73 | organism=Plasmodium_falciparum_3D7 | product=conserved Plasmodium protein, unknown function | location=Pf3D7_08:806923-814591(-) | length=1156
17.8398	19.1863	17.3775	15.8867	18.6494	18.895		2.6475e-16	0.105619	0.324188	PF14_0546	>psu|PF14_0546 | organism=Plasmodium_falciparum_3D7 | product=conserved Plasmodium protein, unknown function | location=Pf3D7_14:2346114-2348033(-) | length=639
19.9838	19.7185	15.7816	19.0722	19.0139	16.4256		1.8274e-65	0.0702059	0.324067	PF10_0174	>psu|PF10_0174 | organism=Plasmodium_falciparum_3D7 | product=26s proteasome subunit p55, putative | location=Pf3D7_10:715877-717436(+) | length=467
15.8388	17.2105	18.821	13.7334	18.5321	18.646		0.00092665	0.0604147	0.319573	PF10_0244	>psu|PF10_0244 | organism=Plasmodium_falciparum_3D7 | product=formin 2, putative | location=Pf3D7_10:1045606-1049758(-) | length=980
22.721	21.0672	23.0567	23.1176	20.7891	22.0323		1.4142e-92	0.120896	0.301982	MAL7P1.147	>psu|MAL7P1.147 | organism=Plasmodium_falciparum_3D7 | product=ubiquitin carboxyl-terminal hydrolase, putative | location=Pf3D7_07:1181932-1191953(-) | length=3183
13.2585	14.6694	16.6929	13.0586	13.0227	17.6549		0.0028948	0.0555292	0.294885	PF13_0303	>psu|PF13_0303 | organism=Plasmodium_falciparum_3D7 | product=regulator of chromosome condensation, putative | location=Pf3D7_13:2237303-2238745(-) | length=480
22.6957	20.6116	21.2441	23.168	20.1566	20.3572		1.7778e-295	0.0895668	0.289839	PFI1475w	>psu|PFI1475w | organism=Plasmodium_falciparum_3D7 | product=merozoite surface protein 1 precursor | location=Pf3D7_09:1201802-1206964(+) | length=1720
19.7344	20.153	19.1425	18.8546	20.4259	18.8969		2.1703e-35	0.182119	0.284142	PF11_0314	>psu|PF11_0314 | organism=Plasmodium_falciparum_3D7 | product=26S protease subunit regulatory subunit 6a, putative | location=Pf3D7_11:1168877-1170196(+) | length=439
14.2602	19.3103	15.0076	13.0556	20.3488	14.335		0.029212	0.0344415	0.279585	PF10_0372	>psu|PF10_0372 | organism=Plasmodium_falciparum_3D7 | product=Antigen UB05 | location=Pf3D7_10:1505834-1506895(+) | length=119
23.9345	21.5354	24.419	22.9759	21.5054	24.6046		1.7329e-278	0.0744096	0.267696	MAL8P1.17	>psu|MAL8P1.17 | organism=Plasmodium_falciparum_3D7 | product=protein disulfide isomerase | location=Pf3D7_08:1207860-1209466(-) | length=483
15.1577	21.975	19.1854	14.8263	19.7891	20.9112		1.609e-44	0.0327098	0.263854	PFI1105w	>psu|PFI1105w | organism=Plasmodium_falciparum_3D7 | product=phosphoglycerate kinase | location=Pf3D7_09:913220-914470(+) | length=416
17.8185	17.5341	18.6818	12.9653	19.0882	21.1979		1.2311e-08	0.0354333	0.261013	PF11_0179	>psu|PF11_0179 | organism=Plasmodium_falciparum_3D7 | product=conserved Plasmodium protein, unknown function | location=Pf3D7_11:661999-662385(+) | length=128
21.4259	23.2303	23.3016	18.437	23.216	25.528		5.4971e-83	0.0404682	0.258923	PFF1335c	>psu|PFF1335c | organism=Plasmodium_falciparum_3D7 | product=4-methyl-5(B-hydroxyethyl)-thiazol monophosphate biosynthesis enzyme | location=Pf3D7_06:1101735-1102853(-) | length=189
17.0953	17.6552	17.4038	16.705	18.2848	16.3978		4.1996e-13	0.157921	0.255582	PFL1245w	>psu|PFL1245w | organism=Plasmodium_falciparum_3D7 | product=ubiquitin-activating enzyme E1, putative | location=Pf3D7_12:1045986-1049822(+) | length=1140
12.7891	18.9322	13.9123	13.5194	18.8276	12.5557		4.7594e-15	0.0302135	0.24365	PFL0210c	>psu|PFL0210c | organism=Plasmodium_falciparum_3D7 | product=eukaryotic initiation factor 5a, putative | location=Pf3D7_12:205488-205973(-) | length=161
20.7435	22.3282	20.5987	21.1007	23.3979	18.4719		2.9839e-48	0.0525792	0.233303	PF11_0461	>psu|PF11_0461 | organism=Plasmodium_falciparum_3D7 | product=PfRab6, GTPase | location=Pf3D7_11:1777522-1778925(-) | length=207
16.1304	15.2978	18.6582	18.0604	16.333	15.0268		9.9743e-16	0.0573376	0.22206	PFA0110w	>psu|PFA0110w | organism=Plasmodium_falciparum_3D7 | product=DNAJ protein, putative | location=Pf3D7_01:99052-102515(+) | length=1085
13.3818	16.3089	14.8587	13.8133	17.7611	12.3211		0.0054256	0.0405249	0.217979	PF13_0091	>psu|PF13_0091 | organism=Plasmodium_falciparum_3D7 | product=conserved Plasmodium protein, unknown function | location=Pf3D7_13:686153-688873(+) | length=906
22.2873	22.4389	21.4317	23.3182	20.6549	21.5455		2.5197e-36	0.0899339	0.213084	MAL13P1.35	>psu|MAL13P1.35 | organism=Plasmodium_falciparum_3D7 | product=U1 small nuclear ribonucleoprotein a, putative | location=Pf3D7_13:323675-325235(+) | length=449
20.2637	19.8224	19.2853	16.2278	21.8726	20.6353		2.2703e-09	0.0415573	0.211903	PF11_0224	>psu|PF11_0224 | organism=Plasmodium_falciparum_3D7 | product=circumsporozoite-related antigen | location=Pf3D7_11:815385-816321(-) | length=162
16.4305	17.7599	14.0208	14.12	21.3144	12.1913		3.8958e-13	0.0218232	0.195153	PFL2245w	>psu|PFL2245w | organism=Plasmodium_falciparum_3D7 | product=signal recognition particle, beta subunit, putative | location=Pf3D7_12:1941352-1942478(+) | length=261
21.1612	20.8914	20.5247	21.3122	20.4645	20.2167		1.8095e-68	0.197129	0.1946	PF14_0102	>psu|PF14_0102 | organism=Plasmodium_falciparum_3D7 | product=rhoptry-associated protein 1, RAP1 | location=Pf3D7_14:420442-422790(+) | length=782
17.1271	18.58	14.3268	14.0958	18.8439	16.5673		3.3162e-13	0.0319506	0.175672	PF11_0071	>psu|PF11_0071 | organism=Plasmodium_falciparum_3D7 | product=RuvB DNA helicase, putative | location=Pf3D7_11:255714-257141(-) | length=475
25.9954	23.8624	24.6417	24.3377	24.239	25.3985		0	0.0854399	0.174791	PFL2215w	>psu|PFL2215w | organism=Plasmodium_falciparum_3D7 | product=actin I | location=Pf3D7_12:1920771-1921901(+) | length=376
15.3748	16.4098	15.1247	12.5724	15.4172	18.4026		1.3108e-08	0.0336923	0.172397	PF14_0239	>psu|PF14_0239 | organism=Plasmodium_falciparum_3D7 | product=conserved Plasmodium protein, unknown function | location=Pf3D7_14:1012638-1014207(-) | length=368
20.7216	20.8962	18.3823	19.3831	21.8333	18.2987		1.9823e-14	0.0416235	0.161689	PFC0635c	>psu|PFC0635c | organism=Plasmodium_falciparum_3D7 | product=translation initiation factor E4, putative | location=Pf3D7_03:609414-610097(-) | length=227
12.1191	17.2409	15.4966	13.4813	15.7383	15.2147		0.00010225	0.0286556	0.140761	PF13_0179	>psu|PF13_0179 | organism=Plasmodium_falciparum_3D7 | product=isoleucine - tRNA ligase, putative | location=Pf3D7_13:1350240-1354058(-) | length=1272
21.1238	20.7812	19.4911	21.8864	19.7167	19.4015		3.4288e-57	0.048315	0.130508	PF14_0439	>psu|PF14_0439 | organism=Plasmodium_falciparum_3D7 | product=M17 leucyl aminopeptidase | location=Pf3D7_14:1893143-1894960(-) | length=605
19.4742	20.9611	22.2757	17.843	22.4167	22.1378		1.8423e-155	0.020638	0.104475	PFL0725w	>psu|PFL0725w | organism=Plasmodium_falciparum_3D7 | product=thioredoxin peroxidase 2 | location=Pf3D7_12:621118-621768(+) | length=216
19.3289	21.0179	19.2003	20.2635	21.0115	17.9653		0.0028298	0.0316963	0.102256	PF07_0008	>psu|PF07_0008 | organism=Plasmodium_falciparum_3D7 | product=Plasmodium exported protein, unknown function | location=Pf3D7_07:160323-161355(-) | length=253
18.5098	21.6691	19.2354	17.9342	21.6009	19.5899		5.8661e-28	0.0225709	0.0964591	PFD0311w	>psu|PFD0311w | organism=Plasmodium_falciparum_3D7 | product=cytosolic glyoxalase II | location=Pf3D7_04:338520-340333(+) | length=263
17.7058	15.9485	15.1614	13.72	17.8529	16.9722		4.2345e-05	0.0205196	0.0901966	PFL1920c	>psu|PFL1920c | organism=Plasmodium_falciparum_3D7 | product=hydroxyethylthiazole kinase, putative | location=Pf3D7_12:1652925-1653833(-) | length=302
12.3244	17.6372	16.6177	14.0038	12.1909	20.1205		1.4043e-45	0.0100057	0.0880524	PFC0975c	>psu|PFC0975c | organism=Plasmodium_falciparum_3D7 | product=peptidyl-prolyl cis-trans isomerase | location=Pf3D7_03:925315-925830(-) | length=171
17.1975	18.71	18.2158	16.805	19.9179	17.1377		0.00055395	0.0271433	0.0875791	MAL13P1.16	>psu|MAL13P1.16 | organism=Plasmodium_falciparum_3D7 | product=SNARE protein, putative | location=Pf3D7_13:160690-161862(-) | length=208
21.2568	20.3206	19.4078	19.2974	20.3925	21.0594		4.1192e-63	0.0359574	0.0786667	PFI1310w	>psu|PFI1310w | organism=Plasmodium_falciparum_3D7 | product=NAD synthase, putative | location=Pf3D7_09:1089901-1092420(+) | length=839
14.0157	11.9508	16.6016	17.3703	13.1637	11.8261		7.294e-08	0.0106541	0.0693165	PFI0225w	>psu|PFI0225w | organism=Plasmodium_falciparum_3D7 | product=ubiquitin specific protease, putative | location=Pf3D7_09:212513-217981(+) | length=1770
24.91	24.7147	24.5955	24.3966	25.046	24.5724		0	0.115907	0.0684064	PFI0875w	>psu|PFI0875w | organism=Plasmodium_falciparum_3D7 | product=Heat shock protein 70 (HSP70) homologue | location=Pf3D7_09:737975-740266(+) | length=652
16.4387	15.8758	12.0979	13.6784	17.6438	12.9608		0.00037707	0.0071047	0.0431541	PFE0375w	>psu|PFE0375w | organism=Plasmodium_falciparum_3D7 | product=cell differentiation protein rcd1, putative | location=Pf3D7_05:313199-315157(+) | length=652
19.8344	19.8849	12.0393	18.2157	18.8667	14.5585		2.5661e-16	0.00437675	0.0391938	PF07_0112	>psu|PF07_0112 | organism=Plasmodium_falciparum_3D7 | product=proteasome subunit alpha type 5, putative | location=Pf3D7_07:1218086-1219207(+) | length=256
20.4609	18.5651	16.7801	18.7114	18.7256	18.2911		8.7056e-46	0.00796503	0.0259844	PF10_0298	>psu|PF10_0298 | organism=Plasmodium_falciparum_3D7 | product=26S proteasome subunit, putative | location=Pf3D7_10:1244213-1245394(+) | length=393
19.3352	22.6797	20.6605	18.2097	21.0378	23.3537		1.5463e-119	0.00456073	0.0247529	PF10_0289	>psu|PF10_0289 | organism=Plasmodium_falciparum_3D7 | product=adenosine deaminase, putative | location=Pf3D7_10:1206300-1207403(+) | length=367
23.7434	21.3662	21.0585	23.9846	20.8876	21.246		2.8454e-91	0.00421627	0.0166791	PF11_0183	>psu|PF11_0183 | organism=Plasmodium_falciparum_3D7 | product=GTP-binding nuclear protein ran/tc4 | location=Pf3D7_11:670710-671514(-) | length=214
22.1844	21.2802	22.2778	21.3289	22.4144	21.9662		0	0.00805587	0.0109704	PF14_0352	>psu|PF14_0352 | organism=Plasmodium_falciparum_3D7 | product=ribonucleoside-diphosphate reductase, large subunit | location=Pf3D7_14:1507302-1510032(-) | length=847
22.7449	20.863	19.344	24.6666	20.758	17.4998		1.6435e-89	0.00129845	0.00912857	PFI1270w	>psu|PFI1270w | organism=Plasmodium_falciparum_3D7 | product=conserved Plasmodium protein, unknown function | location=Pf3D7_09:1040703-1041506(+) | length=217
16.7753	17.6881	16.3195	12.5281	19.0519	19.1897		0.00012795	0.000645987	0.00442823	PF10_0033	>psu|PF10_0033 | organism=Plasmodium_falciparum_3D7 | product=conserved Plasmodium protein, unknown function | location=Pf3D7_10:138766-139854(+) | length=127
22.8606	20.7367	15.6353	23.6136	18.9217	16.7353		1.1004e-136	0.00140018	-0.0126689	PF11_0098	>psu|PF11_0098 | organism=Plasmodium_falciparum_3D7 | product=endoplasmic reticulum-resident calcium binding protein | location=Pf3D7_11:369675-370706(-) | length=343
20.7807	21.7775	20.2722	21.4566	23.0169	18.4387		3.3801e-90	0.00633143	-0.0273005	PFI0155c	>psu|PFI0155c | organism=Plasmodium_falciparum_3D7 | product=PfRab7, GTPase | location=Pf3D7_09:133761-135586(-) | length=206
16.4814	18.6327	19.4991	17.0667	17.9451	19.693		9.5119e-58	0.00847741	-0.0305061	PF11_0189	>psu|PF11_0189 | organism=Plasmodium_falciparum_3D7 | product=insulinase, putative | location=Pf3D7_11:694654-699120(+) | length=1488
23.4737	19.327	20.5972	23.5843	19.5227	20.4193		1.9887e-105	0.00808884	-0.042778	PF10_0203	>psu|PF10_0203 | organism=Plasmodium_falciparum_3D7 | product=ADP-ribosylation factor | location=Pf3D7_10:845085-846191(-) | length=181
14.7018	18.6744	19.0182	12.9984	19.2305	20.3156		4.1135e-48	0.00615209	-0.0500333	PFE0165w	>psu|PFE0165w | organism=Plasmodium_falciparum_3D7 | product=actin-depolymerizing factor, putative | location=Pf3D7_05:140710-141471(+) | length=122
13.5419	18.0888	16.5438	12.4235	18.3569	17.6137		2.6216e-16	0.0105174	-0.0732158	PFA0480w	>psu|PFA0480w | organism=Plasmodium_falciparum_3D7 | product=phenylalanyl-tRNA synthetase beta chain, putative | location=Pf3D7_01:381851-383578(+) | length=575
16.7972	20.0461	14.5059	13.7668	19.2382	18.5705		8.3597e-46	0.0105516	-0.075434	PF14_0567	>psu|PF14_0567 | organism=Plasmodium_falciparum_3D7 | product=conserved Plasmodium protein, unknown function | location=Pf3D7_14:2433297-2434319(-) | length=340
13.7994	14.7291	15.9248	13.9184	16.8855	13.9005		0.00010645	0.0239761	-0.0836836	PFA0300c	>psu|PFA0300c | organism=Plasmodium_falciparum_3D7 | product=v-type ATPase, subunit C, putative | location=Pf3D7_01:260897-262048(-) | length=383
13.2857	14.8706	13.2861	13.5716	14.3255	13.8063		0.029705	0.0522082	-0.0869935	PF14_0361	>psu|PF14_0361 | organism=Plasmodium_falciparum_3D7 | product=Sec62, putative | location=Pf3D7_14:1541302-1542815(-) | length=377
19.7472	23.0842	19.4651	20.0893	20.8214	21.6901		3.4869e-154	0.0272057	-0.101414	PF10_0155	>psu|PF10_0155 | organism=Plasmodium_falciparum_3D7 | product=enolase | location=Pf3D7_10:637137-639010(+) | length=446
15.5551	18.294	18.49	12.5917	20.2287	19.8527		7.6386e-30	0.0138493	-0.111348	PF11_0174	>psu|PF11_0174 | organism=Plasmodium_falciparum_3D7 | product=cathepsin C, homolog | location=Pf3D7_11:630778-632880(-) | length=700
10.6219	14.7269	16.7782	14.0395	13.6629	14.7884		0.010851	0.0220042	-0.121302	MAL13P1.50	>psu|MAL13P1.50 | organism=Plasmodium_falciparum_3D7 | product=conserved Plasmodium protein, unknown function | location=Pf3D7_13:463587-464204(-) | length=205
19.9756	21.4057	20.0563	20.2295	22.6578	18.9788		1.3563e-79	0.0413713	-0.142839	PFL1500w	>psu|PFL1500w | organism=Plasmodium_falciparum_3D7 | product=Rab2, GTPase | location=Pf3D7_12:1276247-1277724(+) | length=213
12.3367	16.7012	17.0844	13.3588	20.5987	12.5969		2.9525e-41	0.0160831	-0.14403	PFB0605w	>psu|PFB0605w | organism=Plasmodium_falciparum_3D7 | product=protein kinase, putative | location=Pf3D7_02:541811-543807(+) | length=343
13.3833	15.8578	10.856	13.588	13.2948	13.6611		0.00021274	0.0347832	-0.148952	PF11_0374	>psu|PF11_0374 | organism=Plasmodium_falciparum_3D7 | product=tudor staphylococcal nuclease | location=Pf3D7_11:1422741-1426198(+) | length=1098
16.5452	16.6399	13.7035	15.926	14.3761	17.0455		2.0487e-08	0.0421919	-0.153029	PFL1790w	>psu|PFL1790w | organism=Plasmodium_falciparum_3D7 | product=ubiquitin-activating enzyme, putative | location=Pf3D7_12:1538127-1540397(+) | length=686
19.418	18.5317	18.3593	20.0483	17.5155	19.2321		2.7158e-60	0.0696217	-0.162338	MAL13P1.283	>psu|MAL13P1.283 | organism=Plasmodium_falciparum_3D7 | product=TCP-1/cpn60 chaperonin family, putative | location=Pf3D7_13:2288230-2290467(+) | length=529
19.0962	10.1882	9.59446	12.6434	13.5228	13.2		7.5835e-08	0.0174966	-0.162451	PF13_0238	>psu|PF13_0238 | organism=Plasmodium_falciparum_3D7 | product=kelch protein, putative | location=Pf3D7_13:1724848-1727028(-) | length=726
20.7193	20.1376	18.0195	20.4299	19.906	19.0325		1.7666e-19	0.0621689	-0.163984	MAL13P1.343	>psu|MAL13P1.343 | organism=Plasmodium_falciparum_3D7 | product=proteasome regulatory subunit, putative | location=Pf3D7_13:2706740-2708052(-) | length=311
17.4877	18.517	15.9205	16.6822	18.0016	17.7382		1.9885e-20	0.0675362	-0.165609	PFB0840w	>psu|PFB0840w | organism=Plasmodium_falciparum_3D7 | product=replication factor C, subunit 2 | location=Pf3D7_02:738859-739851(+) | length=330
21.8059	18.9418	20.5771	21.0562	20.4307	20.3704		1.9215e-60	0.0725216	-0.177512	PF11_0188	>psu|PF11_0188 | organism=Plasmodium_falciparum_3D7 | product=heat shock protein 90, putative | location=Pf3D7_11:688765-691557(-) | length=930
21.9113	18.2001	20.9092	23.6272	22.7379	15.1913		1.3692e-41	0.0205482	-0.178617	PFE0050w	>psu|PFE0050w | organism=Plasmodium_falciparum_3D7 | product=Plasmodium exported protein, unknown function | location=Pf3D7_05:55841-56872(+) | length=260
21.6351	19.8362	19.3725	21.2249	20.4766	19.6834		4.203e-60	0.0773381	-0.180378	PFE0075c	>psu|PFE0075c | organism=Plasmodium_falciparum_3D7 | product=rhoptry-associated protein 3, RAP3 | location=Pf3D7_05:81134-82336(-) | length=400
18.0127	12.1151	13.1827	13.1934	14.0662	16.6112		0.00095555	0.0301618	-0.186737	PF08_0113	>psu|PF08_0113 | organism=Plasmodium_falciparum_3D7 | product=vacuolar proton translocating ATPase subunit A, putative | location=Pf3D7_08:364381-367542(-) | length=1053
14.1638	13.4231	15.7932	13.0058	12.2774	18.6619		0.0022727	0.0296665	-0.188332	PFF1410c	>psu|PFF1410c | organism=Plasmodium_falciparum_3D7 | product=conserved protein, unknown function | location=Pf3D7_06:1196042-1198039(-) | length=665
13.5913	14.6776	12.7174	13.3394	14.6379	13.6202		0.001459	0.106416	-0.203739	MAL13P1.405	>psu|MAL13P1.405 | organism=Plasmodium_falciparum_3D7 | product=erythrocyte membrane protein pfemp3, putative | location=Pf3D7_13:1774305-1778894(-) | length=1435
13.0712	18.1873	16.5529	17.6253	17.7062	13.1051		4.0518e-09	0.0328323	-0.208349	PF11_0443	>psu|PF11_0443 | organism=Plasmodium_falciparum_3D7 | product=DNAJ protein, putative | location=Pf3D7_11:1729790-1730896(+) | length=321
22.4356	21.9515	22.9052	22.7082	21.9873	23.2323		1.5516e-08	0.177163	-0.211816	PF14_0186	>psu|PF14_0186 | organism=Plasmodium_falciparum_3D7 | product=conserved Plasmodium protein, unknown function | location=Pf3D7_14:797708-800134(-) | length=671
25.0617	25.0673	23.9071	24.9858	25.3818	24.3042		0	0.159717	-0.211902	PF13_0304;PF13_0305	>psu|PF13_0304 | organism=Plasmodium_falciparum_3D7 | product=elongation factor-1 alpha | location=Pf3D7_13:2262150-2263481(-) | length=443;>psu|PF13_0305 | organism=Plasmodium_falciparum_3D7 | product=elongation factor-1 alpha | location=Pf3D7_13:2265234-
12.1864	18.1447	12.889	13.335	16.3246	14.2016		1.4358e-06	0.0347498	-0.213646	PF08_0004	>psu|PF08_0004 | organism=Plasmodium_falciparum_3D7 | product=conserved Plasmodium protein, unknown function | location=Pf3D7_08:1295093-1295793(+) | length=137
21.6603	20.3609	19.6469	20.7961	22.1012	19.432		6.9746e-13	0.0802031	-0.220458	PFE0625w	>psu|PFE0625w | organism=Plasmodium_falciparum_3D7 | product=Rab1b, GTPase | location=Pf3D7_05:544538-545991(+) | length=200
21.3879	22.2383	20.41	21.4085	22.0858	21.2457		6.1995e-148	0.148735	-0.23465	PF14_0077	>psu|PF14_0077 | organism=Plasmodium_falciparum_3D7 | product=plasmepsin II | location=Pf3D7_14:293471-294832(+) | length=453
18.1557	19.6114	18.5983	16.5413	21.0505	19.5288		2.3804e-31	0.062813	-0.25176	PF14_0401	>psu|PF14_0401 | organism=Plasmodium_falciparum_3D7 | product=tRNA binding protein, putative | location=Pf3D7_14:1712569-1714008(-) | length=402
17.9969	18.7795	15.9031	18.5444	18.5994	16.2922		5.5219e-08	0.0774097	-0.252125	MAL13P1.190	>psu|MAL13P1.190 | organism=Plasmodium_falciparum_3D7 | product=proteasome regulatory component, putative | location=Pf3D7_13:1542275-1544176(+) | length=503
23.1043	25.0494	23.125	21.6041	25.0104	25.4351		5.3731e-244	0.0651667	-0.256997	PF14_0425	>psu|PF14_0425 | organism=Plasmodium_falciparum_3D7 | product=fructose-bisphosphate aldolase | location=Pf3D7_14:1844310-1845894(-) | length=369
23.6321	23.6912	22.6668	23.023	23.9037	23.8418		0	0.233248	-0.259492	PF07_0029	>psu|PF07_0029 | organism=Plasmodium_falciparum_3D7 | product=heat shock protein 86 | location=Pf3D7_07:436970-439992(+) | length=745
13.9205	12.3017	19.8908	12.8884	13.4581	20.5625		3.8585e-08	0.0263241	-0.265334	PFL2020c	>psu|PFL2020c | organism=Plasmodium_falciparum_3D7 | product=conserved Plasmodium protein, unknown function | location=Pf3D7_12:1787224-1788819(-) | length=531
17.0813	19.5559	18.3664	16.7602	17.7816	21.2794		2.2691e-15	0.0612581	-0.272521	PF14_0053	>psu|PF14_0053 | organism=Plasmodium_falciparum_3D7 | product=ribonucleotide reductase small subunit | location=Pf3D7_14:193216-194265(-) | length=349
25.4438	20.4653	18.9938	24.4159	21.0337	20.275		6.8698e-212	0.039963	-0.273889	PFF1300w	>psu|PFF1300w | organism=Plasmodium_falciparum_3D7 | product=pyruvate kinase | location=Pf3D7_06:1078996-1081321(+) | length=511
17.9868	18.1244	19.3349	19.2238	18.1785	18.8889		1.2903e-06	0.206416	-0.281699	PF07_0080	>psu|PF07_0080 | organism=Plasmodium_falciparum_3D7 | product=40S ribosomal protein S10, putative | location=Pf3D7_07:916959-917863(+) | length=137
25.8073	21.3932	21.1579	25.5508	21.4558	22.1991		1.5277e-123	0.0492311	-0.282413	PFD0810w	>psu|PFD0810w | organism=Plasmodium_falciparum_3D7 | product=small GTP-binding protein sar1 | location=Pf3D7_04:736944-738205(+) | length=192
23.6025	20.6762	20.9975	22.7724	21.2096	22.1522		1.6145e-126	0.0994083	-0.285984	PF10_0084;CON__ENSEMBL:ENSBTAP00000025008	>psu|PF10_0084 | organism=Plasmodium_falciparum_3D7 | product=tubulin beta chain, putative | location=Pf3D7_10:360625-362480(-) | length=445
17.9006	20.1148	20.2206	17.5378	21.365	20.2029		1.7628e-67	0.0747608	-0.28991	PF13_0214	>psu|PF13_0214 | organism=Plasmodium_falciparum_3D7 | product=elongation factor 1-gamma, putative | location=Pf3D7_13:1548887-1550591(+) | length=411
21.1525	22.2465	22.0977	21.4361	22.9136	22.0207		4.4098e-96	0.204709	-0.291229	PFB0525w	>psu|PFB0525w | organism=Plasmodium_falciparum_3D7 | product=asparagine-tRNA ligase, putative | location=Pf3D7_02:475242-477074(+) | length=610
19.4044	17.3428	21.9269	20.5237	18.5628	20.4617		0.010645	0.0691106	-0.291388	PFL0115w	>psu|PFL0115w | organism=Plasmodium_falciparum_3D7 | product=dynein heavy chain, putative | location=Pf3D7_12:119402-141499(+) | length=5729
18.6158	19.7086	16.9634	17.4119	20.9187	17.8422		9.6176e-58	0.076145	-0.294971	PFB0550w	>psu|PFB0550w | organism=Plasmodium_falciparum_3D7 | product=peptide chain release factor subunit 1, putative | location=Pf3D7_02:492616-494306(+) | length=427
21.592	22.0452	21.6218	20.7816	22.1019	23.273		5.2802e-132	0.152052	-0.299147	PF14_0486	>psu|PF14_0486 | organism=Plasmodium_falciparum_3D7 | product=elongation factor 2 | location=Pf3D7_14:2090839-2093337(+) | length=832
18.8093	20.7766	19.1364	18.8833	19.6086	21.1791		1.7478e-36	0.127299	-0.316221	PFL1110c	>psu|PFL1110c | organism=Plasmodium_falciparum_3D7 | product=CAMP-dependent protein kinase regulatory subunit, putative | location=Pf3D7_12:927817-929983(-) | length=441
12.3129	19.9454	15.4383	15.3652	16.4397	16.8776		6.3915e-19	0.0499056	-0.328609	PFL0780w	>psu|PFL0780w | organism=Plasmodium_falciparum_3D7 | product=glycerol-3-phosphate dehydrogenase, putative | location=Pf3D7_12:648882-650545(+) | length=367
17.9163	18.3619	16.7694	17.2028	18.0966	18.7856		3.4486e-15	0.202202	-0.345793	PF11_0457	>psu|PF11_0457 | organism=Plasmodium_falciparum_3D7 | product=Ubiquitin activating enzyme (E1) subunit Aos1, putative | location=Pf3D7_11:1768325-1769341(+) | length=338
21.3403	23.0601	19.0027	21.0194	22.7111	20.7223		2.6011e-147	0.0940104	-0.34985	MAL13P1.214	>psu|MAL13P1.214 | organism=Plasmodium_falciparum_3D7 | product=phosphoethanolamine N-methyltransferase | location=Pf3D7_13:1696925-1698144(+) | length=266
20.6985	21.5668	18.7008	19.716	21.0873	21.2211		1.1176e-125	0.133208	-0.352798	PF10_0154	>psu|PF10_0154 | organism=Plasmodium_falciparum_3D7 | product=ribonucleotide reductase small subunit, putative | location=Pf3D7_10:633681-635285(+) | length=335
18.7862	17.5961	15.1039	18.7556	16.4128	17.3931		2.0993e-50	0.100542	-0.358455	PFC0350c	>psu|PFC0350c | organism=Plasmodium_falciparum_3D7 | product=TCP-1/cpn60 chaperonin family | location=Pf3D7_03:359017-360908(-) | length=539
22.8351	21.3064	23.0195	24.4018	20.1144	23.7345		5.7648e-29	0.0898732	-0.363243	MAL13P1.120	>psu|MAL13P1.120 | organism=Plasmodium_falciparum_3D7 | product=splicing factor, putative | location=Pf3D7_13:902584-905367(+) | length=864
18.2962	18.6535	18.431	19.471	17.4811	19.5195		1.3843e-13	0.206936	-0.363612	PFB0635w	>psu|PFB0635w | organism=Plasmodium_falciparum_3D7 | product=T-complex protein 1, putative | location=Pf3D7_02:566121-567894(+) | length=542
13.5699	15.9197	15.1873	14.8577	15.0172	15.9054		0.0045504	0.182731	-0.367806	MAL8P1.142	>psu|MAL8P1.142 | organism=Plasmodium_falciparum_3D7 | product=proteasome beta-subunit | location=Pf3D7_08:234587-235546(-) | length=265
17.8504	19.4213	16.0223	18.0836	20.211	16.1051		3.5991e-09	0.0848302	-0.368555	MAL13P1.61	>psu|MAL13P1.61 | organism=Plasmodium_falciparum_3D7 | product=Plasmodium exported protein (hyp8), unknown function | location=Pf3D7_13:99651-100624(+) | length=245
21.2405	19.7086	19.7602	22.1068	20.0616	19.6553		0.012577	0.152447	-0.371456	PF14_0320	>psu|PF14_0320 | organism=Plasmodium_falciparum_3D7 | product=protein kinase, putative | location=Pf3D7_14:1359945-1364501(+) | length=1518
23.2992	22.1936	21.6856	24.3916	21.3434	22.5845		1.6405e-140	0.140064	-0.38036	PF14_0655	>psu|PF14_0655 | organism=Plasmodium_falciparum_3D7 | product=helicase 45 | location=Pf3D7_14:2825306-2826854(+) | length=398
15.3737	18.0673	12.0908	16.4852	13.6445	16.613		5.4049e-10	0.0713451	-0.403626	PFL1270w	>psu|PFL1270w | organism=Plasmodium_falciparum_3D7 | product=cof-like hydrolase, had-superfamily, subfamily iib | location=Pf3D7_12:1065787-1066674(+) | length=295
24.301	24.2099	22.9839	23.8068	25.3368	23.5897		1.1436e-250	0.233334	-0.412794	MAL8P1.69	>psu|MAL8P1.69 | organism=Plasmodium_falciparum_3D7 | product=14-3-3 protein, putative | location=Pf3D7_08:831139-832587(+) | length=262
17.1143	12.6207	13.1426	14.0268	13.1449	16.9772		0.0045473	0.0817524	-0.423774	PFF0105w	>psu|PFF0105w | organism=Plasmodium_falciparum_3D7 | product=MYND finger protein, putative | location=Pf3D7_06:97887-98948(+) | length=252
15.5656	15.8772	14.0906	12.9122	16.1096	17.8167		0.00061831	0.10154	-0.435011	PFI0195c	>psu|PFI0195c | organism=Plasmodium_falciparum_3D7 | product=GTPase activating protein, GAP | location=Pf3D7_09:187340-188620(-) | length=426
23.1425	19.4373	21.4938	22.6454	20.5745	22.1904		4.6917e-174	0.131962	-0.445608	PFI0180w	>psu|PFI0180w | organism=Plasmodium_falciparum_3D7 | product=alpha tubulin | location=Pf3D7_09:175540-177440(+) | length=453
12.9194	16.4489	16.5901	11.5933	17.3212	18.4243		0.0033795	0.0658715	-0.460117	PFC0870w	>psu|PFC0870w | organism=Plasmodium_falciparum_3D7 | product=elongation factor 1 (EF-1), putative | location=Pf3D7_03:814583-815365(+) | length=156
17.0039	13.7417	15.7933	12.4945	16.9726	18.502		8.2134e-13	0.0827228	-0.476759	PF11_0145	>psu|PF11_0145 | organism=Plasmodium_falciparum_3D7 | product=glyoxalase I | location=Pf3D7_11:529492-530562(+) | length=356
22.6045	22.5847	22.9024	22.1815	23.0423	24.3281		0	0.314978	-0.486797	PF14_0517	>psu|PF14_0517 | organism=Plasmodium_falciparum_3D7 | product=peptidase, putative | location=Pf3D7_14:2234118-2236412(+) | length=764
19.8363	17.2451	13.6097	16.3967	17.7629	17.9978		4.6749e-13	0.09309	-0.48878	PFE1250w	>psu|PFE1250w | organism=Plasmodium_falciparum_3D7 | product=acyl-CoA synthetase, PfACS10 | location=Pf3D7_05:1041741-1043762(+) | length=673
16.8129	15.7163	13.5941	13.2771	19.6834	14.6875		0.011577	0.083229	-0.508265	PFI0300w	>psu|PFI0300w | organism=Plasmodium_falciparum_3D7 | product=developmental protein, putative | location=Pf3D7_09:305067-306623(+) | length=195
13.1518	14.7277	12.2812	13.6248	13.5793	14.5539		0.0011498	0.272516	-0.532448	PFB0640c	>psu|PFB0640c | organism=Plasmodium_falciparum_3D7 | product=sec31p putative | location=Pf3D7_02:568529-573315(-) | length=1471
24.1409	24.9	24.1806	23.6426	26.5777	24.6217		2.5772e-128	0.236836	-0.540192	PF10_0121	>psu|PF10_0121 | organism=Plasmodium_falciparum_3D7 | product=hypoxanthine phosphoribosyltransferase | location=Pf3D7_10:475326-476562(-) | length=231
19.0172	20.3567	20.1561	19.7376	22.394	19.039		2.9924e-45	0.189575	-0.54686	PF14_0541	>psu|PF14_0541 | organism=Plasmodium_falciparum_3D7 | product=V-type H(+)-translocating pyrophosphatase, putative | location=Pf3D7_14:2329869-2332022(-) | length=717
18.8775	16.9193	14.1853	19.9256	16.1334	15.5789		3.7961e-12	0.102992	-0.551958	PF13_0076	>psu|PF13_0076 | organism=Plasmodium_falciparum_3D7 | product=Plasmodium exported protein, unknown function | location=Pf3D7_13:112895-113918(-) | length=312
14.6984	15.618	13.8824	14.2315	16.7511	14.887		0.0059162	0.242591	-0.556922	MAL7P1.98	>psu|MAL7P1.98 | organism=Plasmodium_falciparum_3D7 | product=conserved Plasmodium protein, unknown function | location=Pf3D7_07:893511-893972(+) | length=153
20.2053	22.7751	19.4791	22.0199	19.1003	23.0754		1.1851e-70	0.13764	-0.578718	PF13_0141	>psu|PF13_0141 | organism=Plasmodium_falciparum_3D7 | product=L-lactate dehydrogenase | location=Pf3D7_13:1041358-1042308(+) | length=316
15.0415	13.0799	12.6565	12.4344	12.3347	17.7462		1.4733e-09	0.10827	-0.579156	PFL1385c	>psu|PFL1385c | organism=Plasmodium_falciparum_3D7 | product=Merozoite Surface Protein 9, MSP-9 | location=Pf3D7_12:1160720-1162951(-) | length=743
17.5879	19.9462	15.8318	18.2114	17.95	18.9604		1.0723e-06	0.181143	-0.5853	MAL13P1.270	>psu|MAL13P1.270 | organism=Plasmodium_falciparum_3D7 | product=proteasome subunit, putative | location=Pf3D7_13:2150495-2151550(+) | length=241
17.2997	15.8864	17.0395	16.7641	17.6774	17.6009		3.0372e-10	0.506084	-0.605573	PF10_0103	>psu|PF10_0103 | organism=Plasmodium_falciparum_3D7 | product=eukaryotic translation initiation factor 2 beta, putative | location=Pf3D7_10:420184-421055(-) | length=222
19.5391	19.2357	19.3281	19.7659	19.5411	20.618		4.7749e-32	0.827878	-0.607347	PFI0630w	>psu|PFI0630w | organism=Plasmodium_falciparum_3D7 | product=26S proteasome regulatory subunit, putative | location=Pf3D7_09:567274-568631(+) | length=338
13.6984	13.5709	15.6952	12.0044	20.989	11.8111		1.7678e-09	0.0690353	-0.613337	PFE1600w	>psu|PFE1600w | organism=Plasmodium_falciparum_3D7 | product=Plasmodium exported protein (PHISTb), unknown function | location=Pf3D7_05:1308273-1309935(+) | length=509
17.7684	20.3706	19.7109	18.0749	20.902	20.7327		1.1531e-30	0.198189	-0.619946	PFI0645w	>psu|PFI0645w | organism=Plasmodium_falciparum_3D7 | product=elongation factor 1-beta | location=Pf3D7_09:575670-576500(+) | length=276
21.3151	22.6314	21.4104	20.6859	23.3077	23.2247		5.6279e-264	0.257317	-0.620455	MAL13P1.56	>psu|MAL13P1.56 | organism=Plasmodium_falciparum_3D7 | product=m1-family aminopeptidase | location=Pf3D7_13:501992-505249(+) | length=1085
16.7228	14.3947	13.2579	13.7345	16.8979	15.6398		0.0038575	0.174503	-0.632268	PF13_0053	>psu|PF13_0053 | organism=Plasmodium_falciparum_3D7 | product=conserved Plasmodium protein, unknown function | location=Pf3D7_13:440467-445485(+) | length=1672
21.2065	20.0102	21.663	21.1816	22.4541	21.1521		4.8516e-09	0.413952	-0.636041	MAL13P1.148	>psu|MAL13P1.148 | organism=Plasmodium_falciparum_3D7 | product=myosin | location=Pf3D7_13:1227573-1234619(-) | length=2160
17.2428	17.912	17.7783	18.775	17.8709	18.1967		1.3205e-37	0.887568	-0.636497	PFL1865w	>psu|PFL1865w | organism=Plasmodium_falciparum_3D7 | product=conserved Plasmodium protein, unknown function | location=Pf3D7_12:1594815-1600515(+) | length=1812
19.9402	20.2438	21.9306	19.7304	22.8336	21.4699		1.4059e-95	0.22987	-0.639751	PF11_0352	>psu|PF11_0352 | organism=Plasmodium_falciparum_3D7 | product=protein disulfide isomerase | location=Pf3D7_11:1323041-1324312(-) | length=423
18.6156	15.1065	12.5036	20.3786	14.7512	13.0619		3.6836e-07	0.0817455	-0.655368	PFB0106c	>psu|PFB0106c | organism=Plasmodium_falciparum_3D7 | product=Plasmodium exported protein, unknown function | location=Pf3D7_02:112547-113682(-) | length=290
17.1165	19.4798	18.299	17.8706	20.2101	18.7999		2.2289e-23	0.275847	-0.661795	PF11_0257	>psu|PF11_0257 | organism=Plasmodium_falciparum_3D7 | product=ethanolamine kinase, putative | location=Pf3D7_11:970104-971375(-) | length=423
13.8348	14.9712	14.0244	13.8826	13.5277	17.4125		0.00083107	0.198246	-0.664165	PFC0525c	>psu|PFC0525c | organism=Plasmodium_falciparum_3D7 | product=glycogen synthase kinase 3 | location=Pf3D7_03:520829-523114(-) | length=440
22.1408	20.6457	21.1224	21.6085	20.8883	23.4656		1.489e-84	0.316406	-0.684493	PFD0670c	>psu|PFD0670c | organism=Plasmodium_falciparum_3D7 | product=lysine decarboxylase-like protein, putative | location=Pf3D7_04:626769-627785(-) | length=338
17.1867	18.8546	15.2309	15.1206	19.2372	18.9886		2.6889e-06	0.152296	-0.6914	PFF0905w	>psu|PFF0905w | organism=Plasmodium_falciparum_3D7 | product=Transport protein particle (TRAPP) component, putative | location=Pf3D7_06:778689-779633(+) | length=284
22.9763	23.0349	19.8864	22.776	22.9955	22.2124		1.218e-234	0.259908	-0.695418	PF14_0075	>psu|PF14_0075 | organism=Plasmodium_falciparum_3D7 | product=plasmepsin IV | location=Pf3D7_14:283086-284435(+) | length=449
17.3986	19.2037	18.8748	17.578	19.1692	20.8237		4.749e-11	0.254529	-0.697911	MAL8P1.81	>psu|MAL8P1.81 | organism=Plasmodium_falciparum_3D7 | product=Phosphopantothenoylcysteine decarboxylase, putative | location=Pf3D7_08:749776-750746(+) | length=185
18.5145	13.4764	12.909	16.682	14.2427	16.0728		1.8722e-05	0.133712	-0.699197	PFE1355c	>psu|PFE1355c | organism=Plasmodium_falciparum_3D7 | product=ubiquitin carboxyl-terminal hydrolase, putative | location=Pf3D7_05:1132932-1134849(-) | length=605
12.5296	22.2673	19.9615	11.9438	22.4375	22.4857		3.3317e-73	0.0528986	-0.702854	PF14_0368	>psu|PF14_0368 | organism=Plasmodium_falciparum_3D7 | product=thioredoxin peroxidase 1 | location=Pf3D7_14:1575927-1576514(+) | length=195
20.0259	19.2975	14.9682	18.2181	20.0035	18.2131		2.3644e-11	0.158764	-0.714346	PF14_0744	>psu|PF14_0744 | organism=Plasmodium_falciparum_3D7 | product=Plasmodium exported protein, unknown function | location=Pf3D7_14:3179559-3180545(+) | length=280
20.2371	17.9975	17.2807	19.4649	19.2168	18.9974		1.3786e-07	0.329702	-0.721284	PF13_0045	>psu|PF13_0045 | organism=Plasmodium_falciparum_3D7 | product=40S ribosomal protein S27, putative | location=Pf3D7_13:372463-372849(+) | length=82
16.5926	19.2815	13.029	16.1458	18.7309	16.1925		6.5385e-10	0.13276	-0.722021	MAL13P1.231	>psu|MAL13P1.231 | organism=Plasmodium_falciparum_3D7 | product=Sec61 alpha subunit, PfSec61 | location=Pf3D7_13:1839714-1841235(+) | length=472
16.8864	17.6387	18.3457	17.3502	18.4767	19.2377		1.7203e-19	0.456039	-0.73124	PF13_0257	>psu|PF13_0257 | organism=Plasmodium_falciparum_3D7 | product=glutamate--tRNA ligase, putative | location=Pf3D7_13:1968221-1970812(-) | length=863
20.6356	21.0071	20.7521	21.7252	20.6542	22.2211		4.0167e-179	0.706127	-0.735227	PFF0430w	>psu|PFF0430w | organism=Plasmodium_falciparum_3D7 | product=chaperone, putative | location=Pf3D7_06:358387-360199(+) | length=543
19.1546	20.4814	20.2333	19.9057	21.0541	21.1208		5.7624e-161	0.579414	-0.737129	PFD0305c	>psu|PFD0305c | organism=Plasmodium_falciparum_3D7 | product=vacuolar ATP synthase subunit b | location=Pf3D7_04:329739-331698(-) | length=494
24.419	21.3493	21.1791	25.0999	21.5856	22.4958		6.6842e-199	0.19159	-0.74461	PF14_0076	>psu|PF14_0076 | organism=Plasmodium_falciparum_3D7 | product=plasmepsin I | location=Pf3D7_14:288297-289655(+) | length=452
14.1364	16.8958	16.0458	13.2029	18.3169	17.8202		0.00033009	0.15483	-0.753963	PFL2435w	>psu|PFL2435w | organism=Plasmodium_falciparum_3D7 | product=conserved Plasmodium protein, unknown function | location=Pf3D7_12:2075777-2076502(+) | length=177
22.0427	20.6364	23.4039	21.8537	22.018	24.4828		4.8671e-205	0.25826	-0.757171	PF08_0019	>psu|PF08_0019 | organism=Plasmodium_falciparum_3D7 | product=receptor for activated C kinase homolog, PfRACK | location=Pf3D7_08:1161236-1162780(-) | length=323
12.3059	15.4817	13.8319	13.0249	16.8506	14.1144		0.0023222	0.209389	-0.790119	PFB0100c	>psu|PFB0100c | organism=Plasmodium_falciparum_3D7 | product=knob-associated histidine-rich protein | location=Pf3D7_02:103038-105449(-) | length=654
22.5807	21.0824	20.1159	22.523	22.7005	20.9398		1.3232e-129	0.364948	-0.794757	PFF1155w	>psu|PFF1155w | organism=Plasmodium_falciparum_3D7 | product=hexokinase | location=Pf3D7_06:981067-982548(+) | length=493
21.5422	19.6316	21.9257	21.4534	20.8973	23.1338		8.6645e-34	0.335694	-0.795015	PF10_0038	>psu|PF10_0038 | organism=Plasmodium_falciparum_3D7 | product=40S ribosomal protein S20e, putative | location=Pf3D7_10:160317-160963(-) | length=118
25.5949	25.9575	25.9054	25.11	27.4592	27.2861		0	0.450038	-0.79914	PFI1090w	>psu|PFI1090w | organism=Plasmodium_falciparum_3D7 | product=S-adenosylmethionine synthetase | location=Pf3D7_09:903352-904560(+) | length=402
18.6928	19.109	18.672	18.1459	20.6061	20.1429		9.9293e-29	0.452624	-0.807074	PF13_0328	>psu|PF13_0328 | organism=Plasmodium_falciparum_3D7 | product=proliferating cell nuclear antigen | location=Pf3D7_13:2478805-2479629(-) | length=274
16.6519	15.1989	14.5579	13.5082	16.2966	19.0265		1.9007e-23	0.179661	-0.807566	PFI1525w	>psu|PFI1525w | organism=Plasmodium_falciparum_3D7 | product=conserved Plasmodium protein, unknown function | location=Pf3D7_09:1263337-1264820(+) | length=310
25.0676	22.1242	18.3247	25.2214	21.9161	20.8456		5.5927e-96	0.128108	-0.822192	PFE0065w	>psu|PFE0065w | organism=Plasmodium_falciparum_3D7 | product=skeleton-binding protein 1 | location=Pf3D7_05:68930-70113(+) | length=337
19.6821	16.2114	18.5974	17.0233	18.2897	21.6453		2.0642e-36	0.182331	-0.822487	PFL0190w	>psu|PFL0190w | organism=Plasmodium_falciparum_3D7 | product=ubiquitin conjugating enzyme E2, putative | location=Pf3D7_12:194141-195459(+) | length=147
20.3183	23.7956	22.8757	21.5352	23.9415	24.0222		5.9351e-239	0.250811	-0.836466	PFF0435w	>psu|PFF0435w | organism=Plasmodium_falciparum_3D7 | product=ornithine aminotransferase | location=Pf3D7_06:362631-363875(+) | length=414
19.8257	18.3728	17.7363	20.984	19.1331	18.3463		3.1945e-146	0.351247	-0.842852	PF10_0325	>psu|PF10_0325 | organism=Plasmodium_falciparum_3D7 | product=haloacid dehalogenase-like hydrolase, putative | location=Pf3D7_10:1339760-1340626(+) | length=288
19.7035	20.3015	17.2344	19.5545	20.2677	19.9608		8.8349e-44	0.369029	-0.847857	PFE0585c	>psu|PFE0585c | organism=Plasmodium_falciparum_3D7 | product=myo-inositol 1-phosphate synthase, putative | location=Pf3D7_05:520718-522691(-) | length=604
18.1381	17.9858	17.0411	18.4922	19.1888	18.0418		1.9333e-08	0.825615	-0.852619	PFL1845c	>psu|PFL1845c | organism=Plasmodium_falciparum_3D7 | product=calcyclin binding protein, putative | location=Pf3D7_12:1583898-1584584(-) | length=228
16.9939	18.8827	14.9106	16.0571	18.1836	19.2023		4.5364e-11	0.236108	-0.885281	PF14_0104	>psu|PF14_0104 | organism=Plasmodium_falciparum_3D7 | product=eukaryotic translation initiation factor 2 gamma subunit, putative | location=Pf3D7_14:427191-428588(+) | length=465
20.0227	21.3904	19.9897	20.7582	22.0634	21.2542		3.0316e-40	0.676688	-0.890984	PFI1685w	>psu|PFI1685w | organism=Plasmodium_falciparum_3D7 | product=cAMP-dependent protein kinase catalytic subunit | location=Pf3D7_09:1361924-1363837(+) | length=342
18.3558	18.9987	19.3692	20.0305	19.6912	19.7385		9.4968e-93	1.35569	-0.912211	PF13_0065	>psu|PF13_0065 | organism=Plasmodium_falciparum_3D7 | product=vacuolar ATP synthase, catalytic subunit a | location=Pf3D7_13:508102-509937(+) | length=611
17.3572	18.5325	12.7637	16.3174	19.8302	15.2438		2.5943e-19	0.152112	-0.912641	PFL2345c	>psu|PFL2345c | organism=Plasmodium_falciparum_3D7 | product=tat-binding protein homolog | location=Pf3D7_12:2002710-2004017(-) | length=435
22.4955	19.1471	21.3413	20.5234	22.1446	23.0819		3.8301e-12	0.304091	-0.922031	PFC0360w	>psu|PFC0360w | organism=Plasmodium_falciparum_3D7 | product=Activator of Hsp90 ATPase homolog 1-like protein, putative | location=Pf3D7_03:366600-367464(+) | length=140
15.5434	16.167	15.7549	14.6023	19.2062	16.4284		0.0043529	0.274398	-0.923846	PFC0250c	>psu|PFC0250c | organism=Plasmodium_falciparum_3D7 | product=AP endonuclease (DNA-[apurinic or apyrimidinic site] lyase), putative | location=Pf3D7_03:272539-274392(-) | length=617
21.8524	20.4367	20.1787	20.1458	23.5277	21.5773		4.7062e-41	0.346625	-0.92767	PF08_0131	>psu|PF08_0131 | organism=Plasmodium_falciparum_3D7 | product=1-cys peroxiredoxin | location=Pf3D7_08:166536-167198(+) | length=220
15.7114	14.9138	15.8535	14.2079	17.9717	17.1308		0.0001003	0.330051	-0.943914	PFA0555c	>psu|PFA0555c | organism=Plasmodium_falciparum_3D7 | product=UMP-CMP kinase, putative | location=Pf3D7_01:440804-442570(-) | length=371
23.6617	17.4506	16.6092	23.7814	18.4032	18.3979		6.2062e-93	0.121882	-0.953677	PFE0060w	>psu|PFE0060w | organism=Plasmodium_falciparum_3D7 | product=PIESP2 erythrocyte surface protein | location=Pf3D7_05:64065-65489(+) | length=408
18.7855	18.8235	18.3819	20.9381	20.2125	17.7393		2.718e-06	0.421073	-0.966397	PF08_0006	>psu|PF08_0006 | organism=Plasmodium_falciparum_3D7 | product=prohibitin, putative | location=Pf3D7_08:1255629-1256447(+) | length=272
17.0048	16.3301	18.2136	20.6252	18.5132	15.3589		2.5962e-18	0.237926	-0.982924	PFA0210c	>psu|PFA0210c | organism=Plasmodium_falciparum_3D7 | product=conserved Plasmodium protein, unknown function | location=Pf3D7_01:183057-184457(-) | length=466
14.085	12.7923	21.2397	15.9284	19.3083	15.8469		2.9561e-08	0.126527	-0.988901	PFA0065w;PFF0060w;PF10_0390;PF11_0025;PFF1525c;PFA0680c;PFB0985c;PFC1080c;MAL7P1.5	>psu|PFA0065w | organism=Plasmodium_falciparum_3D7 | product=Pfmc-2TM Maurer's cleft two transmembrane protein | location=Pf3D7_01:74796-75599(+) | length=235;>psu|PFF0060w | organism=Plasmodium_falciparum_3D7 | product=Pfmc-2TM Maurer's cleft two transmem
11.2157	19.5852	13.9678	13.4829	21.4415	12.8546		3.9692e-76	0.097046	-1.00342	PFC0800w	>psu|PFC0800w | organism=Plasmodium_falciparum_3D7 | product=band 7-related protein | location=Pf3D7_03:740600-741724(+) | length=374
20.171	18.7973	17.6854	20.1332	22.6382	16.9356		1.4745e-26	0.220416	-1.01781	PFD1170c	>psu|PFD1170c | organism=Plasmodium_falciparum_3D7 | product=Plasmodium exported protein (PHISTb), unknown function | location=Pf3D7_04:1116974-1118115(-) | length=309
20.6487	21.9497	21.0701	20.9828	23.2167	22.5468		4.7879e-30	0.60051	-1.02593	PFI1730w	>psu|PFI1730w | organism=Plasmodium_falciparum_3D7 | product=cytoadherence linked asexual protein 9(CLAG9) | location=Pf3D7_09:1413829-1419743(+) | length=1340
15.3606	13.1837	13.809	12.6359	18.3691	14.5177		0.001742	0.229027	-1.05654	PFA0670c	>psu|PFA0670c | organism=Plasmodium_falciparum_3D7 | product=Plasmodium exported protein (hyp8), unknown function | location=Pf3D7_01:538831-539747(-) | length=243
21.6895	18.211	20.1065	18.9232	22.4286	21.9141		1.2065e-35	0.296689	-1.08631	PF07_0054	>psu|PF07_0054 | organism=Plasmodium_falciparum_3D7 | product=histone H2B | location=Pf3D7_07:698478-698849(-) | length=123
15.4064	16.2943	14.4884	16.1602	16.3561	16.9383		1.8912e-06	0.887937	-1.08852	PF11_0292	>psu|PF11_0292 | organism=Plasmodium_falciparum_3D7 | product=conserved Plasmodium protein, unknown function | location=Pf3D7_11:1094907-1095929(-) | length=248
24.449	23.2407	24.7055	24.6935	24.9447	26.0536		9.2621e-200	0.827876	-1.09886	PF10_0264	>psu|PF10_0264 | organism=Plasmodium_falciparum_3D7 | product=40S ribosomal protein S2B, putative | location=Pf3D7_10:1122960-1124035(+) | length=263
24.046	26.2134	24.639	24.0821	27.4554	26.7042		2.5971e-200	0.388176	-1.11445	PFL1420w	>psu|PFL1420w | organism=Plasmodium_falciparum_3D7 | product=macrophage migration inhibitory factor homologue | location=Pf3D7_12:1208902-1209532(+) | length=116
13.8524	16.896	16.6527	17.8783	16.0262	16.9293		4.1125e-11	0.441094	-1.14419	PFC0900w	>psu|PFC0900w | organism=Plasmodium_falciparum_3D7 | product=T-complex protein 1 epsilon subunit, putative | location=Pf3D7_03:842383-843990(+) | length=535
16.2929	18.6331	17.3534	16.4327	21.0179	18.2647		1.3414e-86	0.313215	-1.14533	PFL2060c	>psu|PFL2060c | organism=Plasmodium_falciparum_3D7 | product=rabGDI protein | location=Pf3D7_12:1805368-1807344(-) | length=459
20.8711	21.7439	21.4538	21.217	23.237	23.1106		4.2118e-139	0.763941	-1.1653	PFF1025c	>psu|PFF1025c | organism=Plasmodium_falciparum_3D7 | product=pyridoxine/pyridoxal 5-phosphate biosynthesis enzyme | location=Pf3D7_06:871294-872199(-) | length=301
13.2288	16.5795	18.5851	12.962	20.0118	18.9246		1.508e-39	0.1633	-1.16833	PFL2460w	>psu|PFL2460w | organism=Plasmodium_falciparum_3D7 | product=coronin | location=Pf3D7_12:2092073-2094217(+) | length=602
14.0155	20.1002	18.306	14.1785	20.7953	20.9613		0.042732	0.152229	-1.17111	PF14_0461	>psu|PF14_0461 | organism=Plasmodium_falciparum_3D7 | product=conserved Plasmodium protein, unknown function | location=Pf3D7_14:1972441-1977366(-) | length=1641
21.2316	17.9479	18.4087	23.9644	18.2695	18.935		1.1712e-37	0.225393	-1.19353	PFE1590w	>psu|PFE1590w | organism=Plasmodium_falciparum_3D7 | product=early transcribed membrane protein 5, ETRAMP5 | location=Pf3D7_05:1301219-1301764(+) | length=181
12.541	16.8355	13.2186	13.9245	16.9335	15.3314		0.0024451	0.30679	-1.19811	PF14_0086	>psu|PF14_0086 | organism=Plasmodium_falciparum_3D7 | product=tRNA-dihydrouridine synthase, putative | location=Pf3D7_14:351025-352047(-) | length=340
17.136	17.5319	15.4161	17.2587	18.0119	18.408		1.5051e-12	0.752376	-1.19818	PF14_0142	>psu|PF14_0142 | organism=Plasmodium_falciparum_3D7 | product=serine/threonine protein phosphatase | location=Pf3D7_14:575495-577054(+) | length=304
17.3389	18.3221	13.1053	12.8199	19.7276	19.8441		5.4033e-08	0.160915	-1.20842	PF14_0178	>psu|PF14_0178 | organism=Plasmodium_falciparum_3D7 | product=Ubiquitin fusion degradation protein UFD1, putative | location=Pf3D7_14:759359-761421(-) | length=282
16.5823	16.2183	16.6362	19.0159	20.3483	13.7913		2.4256e-18	0.244189	-1.23958	PFI1670c	>psu|PFI1670c | organism=Plasmodium_falciparum_3D7 | product=vacuolar ATP synthase subunit E, putative | location=Pf3D7_09:1350825-1351918(-) | length=235
13.3143	15.0438	12.0825	12.2215	17.4862	14.5294		2.6889e-11	0.292939	-1.26547	PFL1725w	>psu|PFL1725w | organism=Plasmodium_falciparum_3D7 | product=ATP synthase beta chain, mitochondrial precursor, putative | location=Pf3D7_12:1487072-1488679(+) | length=535
18.9961	19.3911	19.6252	20.6621	20.5215	20.6401		4.2068e-08	2.5961	-1.27045	MAL7P1.300	>psu|MAL7P1.300 | organism=Plasmodium_falciparum_3D7 | product=40S ribosomal protein S29, putative | location=Pf3D7_07:340853-341547(-) | length=54
12.6239	17.3086	16.8002	17.6022	17.5783	15.3731		1.4006e-08	0.314073	-1.27365	PF13_0063	>psu|PF13_0063 | organism=Plasmodium_falciparum_3D7 | product=26S proteasome regulatory subunit 7, putative | location=Pf3D7_13:490129-491811(-) | length=420
12.134	14.6171	14.2116	13.5937	20.3716	10.89		1.8446e-12	0.167443	-1.29753	PFI1020c	>psu|PFI1020c | organism=Plasmodium_falciparum_3D7 | product=inosine-5'-monophosphate dehydrogenase | location=Pf3D7_09:852515-854047(-) | length=510
23.5378	25.7882	23.0596	24.1584	27.17	25.0421		0	0.468479	-1.3283	PF14_0598	>psu|PF14_0598 | organism=Plasmodium_falciparum_3D7 | product=glyceraldehyde-3-phosphate dehydrogenase | location=Pf3D7_14:2559033-2560282(+) | length=337
18.0574	18.9875	18.4399	18.7411	19.8217	20.9254		2.4429e-14	0.908031	-1.33448	PFC0295c	>psu|PFC0295c | organism=Plasmodium_falciparum_3D7 | product=40S ribosomal protein S12, putative | location=Pf3D7_03:309367-310016(-) | length=141
22.684	22.574	23.9116	24.2404	24.3674	24.583		7.1812e-111	1.41773	-1.34044	PF13_0272	>psu|PF13_0272 | organism=Plasmodium_falciparum_3D7 | product=thioredoxin-related protein, putative | location=Pf3D7_13:2089696-2090668(-) | length=208
21.5079	21.9095	20.9232	21.3737	23.5153	23.5034		8.5864e-123	0.814783	-1.3506	PF10_0210	>psu|PF10_0210 | organism=Plasmodium_falciparum_3D7 | product=deoxyribose-phosphate aldolase, putative | location=Pf3D7_10:871093-871884(+) | length=263
18.5932	17.606	14.2241	18.1343	20.5817	15.7774		1.243e-08	0.285564	-1.35667	PF08_0110	>psu|PF08_0110 | organism=Plasmodium_falciparum_3D7 | product=PfRab18, GTPase | location=Pf3D7_08:382685-383968(+) | length=201
20.3226	20.4241	18.7189	21.2081	21.8683	20.5213		1.3348e-68	0.954558	-1.3774	PF11_0301	>psu|PF11_0301 | organism=Plasmodium_falciparum_3D7 | product=spermidine synthase | location=Pf3D7_11:1121928-1123375(+) | length=321
15.8192	15.6719	11.8387	13.7556	16.4921	17.2804		4.7124e-06	0.344016	-1.39946	PF10_0337	>psu|PF10_0337 | organism=Plasmodium_falciparum_3D7 | product=ADP-ribosylation factor-like protein | location=Pf3D7_10:1378756-1379292(+) | length=178
18.3891	16.3964	12.505	19.7859	15.6599	16.0941		1.2533e-05	0.260337	-1.41648	PFF0815w	>psu|PFF0815w | organism=Plasmodium_falciparum_3D7 | product=malate:quinone oxidoreductase, putative | location=Pf3D7_06:695926-697491(+) | length=521
15.2836	13.5298	15.0991	16.5071	16.1671	15.4971		8.4492e-68	1.0579	-1.41962	MAL7P1.228	>psu|MAL7P1.228 | organism=Plasmodium_falciparum_3D7 | product=Heat Shock 70 KDa Protein, (HSP70) | location=Pf3D7_07:106224-108526(+) | length=661
17.7041	15.7014	18.6507	17.8557	18.5043	19.9834		7.5251e-07	0.595346	-1.42909	MAL13P1.288	>psu|MAL13P1.288 | organism=Plasmodium_falciparum_3D7 | product=conserved Plasmodium protein, unknown function | location=Pf3D7_13:2322727-2323188(-) | length=153
23.7498	22.8677	19.7995	25.3873	22.8363	22.652		0.0031415	0.426851	-1.48617	PFI1785w	>psu|PFI1785w | organism=Plasmodium_falciparum_3D7 | product=Plasmodium exported protein (PHISTb), unknown function | location=Pf3D7_09:1462388-1463647(+) | length=332
17.7987	13.352	13.8743	15.5777	18.938	14.9845		0.0051045	0.328848	-1.49172	PF14_0570	>psu|PF14_0570 | organism=Plasmodium_falciparum_3D7 | product=pyridoxal 5'-phosphate synthase, putative | location=Pf3D7_14:2444409-2446115(-) | length=287
12.3721	13.5261	14.6091	15.688	10.9333	18.383		1.5191e-18	0.263298	-1.49896	PFC0285c	>psu|PFC0285c | organism=Plasmodium_falciparum_3D7 | product=T-complex protein beta subunit, putative | location=Pf3D7_03:302782-304380(-) | length=532
19.7031	22.1395	18.8662	20.4352	24.2378	20.5393		1.1794e-35	0.399529	-1.50116	PF11_0169	>psu|PF11_0169 | organism=Plasmodium_falciparum_3D7 | product=SNO glutamine amidotransferase, putative | location=Pf3D7_11:615743-617185(-) | length=219
18.2818	18.2512	13.6465	20.4988	20.4351	13.7732		5.521e-41	0.216499	-1.5092	PF10_0086	>psu|PF10_0086 | organism=Plasmodium_falciparum_3D7 | product=adenylate kinase | location=Pf3D7_10:369199-370225(-) | length=242
20.454	22.8976	22.1198	21.2291	25.3524	23.4974		0	0.478637	-1.53581	PF13_0242	>psu|PF13_0242 | organism=Plasmodium_falciparum_3D7 | product=isocitrate dehydrogenase (NADP), mitochondrial precursor | location=Pf3D7_13:1824621-1826027(-) | length=468
20.525	19.8613	17.151	19.5361	21.571	21.0632		4.0654e-51	0.572879	-1.54439	PF10_0153	>psu|PF10_0153 | organism=Plasmodium_falciparum_3D7 | product=heat shock protein 60 | location=Pf3D7_10:627043-629039(-) | length=580
23.4836	23.6685	23.0576	25.9849	23.7147	25.1488		7.7329e-05	1.05743	-1.54623	MAL7P1.27	>psu|MAL7P1.27 | organism=Plasmodium_falciparum_3D7 | product=chloroquine resistance transporter | location=Pf3D7_07:458600-461695(+) | length=424
15.7888	20.211	14.7019	16.9377	21.7384	16.7568		2.0521e-14	0.26914	-1.57711	PF11_0208	>psu|PF11_0208 | organism=Plasmodium_falciparum_3D7 | product=phosphoglycerate mutase, putative | location=Pf3D7_11:761694-762817(+) | length=250
19.2163	16.19	12.905	19.7399	16.8361	16.5604		1.9043e-06	0.315253	-1.60842	PFF1050w	>psu|PFF1050w | organism=Plasmodium_falciparum_3D7 | product=nascent polypeptide associated complex alpha chain, putative | location=Pf3D7_06:891995-892775(+) | length=184
13.3379	13.6448	11.9607	11.5326	18.264	13.9911		0.00030432	0.326406	-1.61477	MAL13P1.205	>psu|MAL13P1.205 | organism=Plasmodium_falciparum_3D7 | product=Rab11b, GTPase | location=Pf3D7_13:1621489-1622613(-) | length=208
22.3396	23.7316	23.2265	25.2194	24.1705	24.7635		9.2547e-174	1.47797	-1.61857	PFL1680w	>psu|PFL1680w | organism=Plasmodium_falciparum_3D7 | product=splicing factor 3b, subunit 3, 130kD, putative | location=Pf3D7_12:1452594-1457215(+) | length=1329
20.7828	17.0849	15.7484	20.0708	18.7457	19.7318		1.3461e-79	0.45515	-1.64405	PF11_0331	>psu|PF11_0331 | organism=Plasmodium_falciparum_3D7 | product=TCP-1/cpn60 chaperonin family | location=Pf3D7_11:1248308-1250230(-) | length=544
22.542	21.9383	23.1711	23.4127	24.0629	25.1112		1.1033e-244	1.26651	-1.64516	PFE1050w	>psu|PFE1050w | organism=Plasmodium_falciparum_3D7 | product=adenosylhomocysteinase(S-adenosyl-L-homocystein e hydrolase) | location=Pf3D7_05:857035-858474(+) | length=479
21.7351	20.9688	19.3448	23.4512	22.1433	21.3999		1.0634e-257	0.825721	-1.64857	PFL1070c	>psu|PFL1070c | organism=Plasmodium_falciparum_3D7 | product=endoplasmin homolog precursor, putative | location=Pf3D7_12:883559-886024(-) | length=821
22.3764	24.6713	16.0022	25.0606	24.1109	18.8639		1.5263e-07	0.197841	-1.66185	PF14_0301	>psu|PF14_0301 | organism=Plasmodium_falciparum_3D7 | product=conserved protein, unknown function | location=Pf3D7_14:1260850-1262768(+) | length=289
17.6297	14.4229	15.4816	17.1808	18.1145	17.2504		0.0007307	0.777765	-1.67048	PF14_0016	>psu|PF14_0016 | organism=Plasmodium_falciparum_3D7 | product=early transcribed membrane protein 14.1, etramp14.1 | location=Pf3D7_14:53412-53735(-) | length=107
16.5331	18.674	15.6507	18.0348	17.5678	20.2753		8.8088e-14	0.61239	-1.67339	PF14_0442	>psu|PF14_0442 | organism=Plasmodium_falciparum_3D7 | product=conserved Plasmodium protein, unknown function | location=Pf3D7_14:1907140-1916145(+) | length=3001
19.4219	19.6412	20.7157	21.1395	21.424	22.4209		1.934e-19	1.44645	-1.73522	PF11_0454	>psu|PF11_0454 | organism=Plasmodium_falciparum_3D7 | product=40S ribosomal protein S21e, putative | location=Pf3D7_11:1755435-1755932(+) | length=82
26.1034	28.1966	25.9003	28.3633	28.7974	28.2554		6.463e-195	1.0864	-1.73859	PF11_0351	>psu|PF11_0351 | organism=Plasmodium_falciparum_3D7 | product=heat shock protein hsp70 homologue | location=Pf3D7_11:1320112-1322103(+) | length=663
20.1697	18.3994	20.1897	18.8955	22.7448	22.3388		3.6969e-47	0.569928	-1.74009	PFI0655c	>psu|PFI0655c | organism=Plasmodium_falciparum_3D7 | product=conserved Plasmodium protein, unknown function | location=Pf3D7_09:580751-581459(-) | length=168
16.8732	16.5432	14.0265	20.2173	18.5543	13.9162		0.00028597	0.347103	-1.74829	PFL1930w	>psu|PFL1930w | organism=Plasmodium_falciparum_3D7 | product=conserved Plasmodium protein, unknown function | location=Pf3D7_12:1660440-1677743(+) | length=5767
18.6055	16.9412	11.2838	18.0906	17.2314	16.7594		3.2917e-20	0.318717	-1.75029	PF14_0716	>psu|PF14_0716 | organism=Plasmodium_falciparum_3D7 | product=proteosome subunit alpha type 1, putative | location=Pf3D7_14:3067497-3068627(+) | length=254
18.6153	19.3203	14.0167	19.2243	19.7818	18.2323		5.1954e-33	0.438403	-1.76203	MAL8P1.62	>psu|MAL8P1.62 | organism=Plasmodium_falciparum_3D7 | product=conserved Plasmodium protein, unknown function | location=Pf3D7_08:886295-887233(-) | length=277
18.6153	18.8827	16.3614	19.2016	19.9172	20.0875		5.1256e-47	0.989654	-1.78228	PF13_0330	>psu|PF13_0330 | organism=Plasmodium_falciparum_3D7 | product=ATP-dependent DNA helicase, putative | location=Pf3D7_13:2486719-2488170(-) | length=483
17.7769	18.7256	16.1351	20.1406	17.7889	20.1233		5.7282e-31	0.763785	-1.80507	PFL1425w	>psu|PFL1425w | organism=Plasmodium_falciparum_3D7 | product=t-complex protein 1, gamma subunit, putative | location=Pf3D7_12:1211778-1213553(+) | length=542
17.1958	17.7171	18.3609	19.009	21.1224	18.596		2.8585e-06	1.00099	-1.81789	PFL1465c	>psu|PFL1465c | organism=Plasmodium_falciparum_3D7 | product=Heat shock protein hslv | location=Pf3D7_12:1251601-1252754(-) | length=207
13.6125	11.7703	13.2467	13.1193	15.0956	15.9069		0.00045813	0.849374	-1.83072	PFF0120w	>psu|PFF0120w | organism=Plasmodium_falciparum_3D7 | product=geranylgeranyltransferase, putative | location=Pf3D7_06:105500-106639(+) | length=379
17.1957	17.2279	16.8133	18.3344	21.0592	17.5206		2.0449e-21	0.812207	-1.89245	PF11_0069	>psu|PF11_0069 | organism=Plasmodium_falciparum_3D7 | product=conserved Plasmodium protein, unknown function | location=Pf3D7_11:250918-252872(+) | length=266
17.7931	15.7842	14.6418	16.6223	19.9862	17.4827		0.00011589	0.647419	-1.95739	PF08_0059	>psu|PF08_0059 | organism=Plasmodium_falciparum_3D7 | product=protein kinase c inhibitor-like protein, putative | location=Pf3D7_08:799905-801331(+) | length=185
17.4318	19.5112	13.8329	21.2489	18.4433	17.0763		1.4286e-18	0.411256	-1.99752	PFB0445c	>psu|PFB0445c | organism=Plasmodium_falciparum_3D7 | product=DEAD box helicase, UAP56 | location=Pf3D7_02:404281-406355(-) | length=457
16.7097	17.6762	13.7201	19.2637	18.5754	16.3116		8.7309e-06	0.607199	-2.01489	PFI1780w	>psu|PFI1780w | organism=Plasmodium_falciparum_3D7 | product=Plasmodium exported protein (PHISTc), unknown function | location=Pf3D7_09:1458380-1459850(+) | length=383
19.324	18.8349	17.1461	20.1517	22.3276	18.8978		2.0951e-63	0.777709	-2.02406	PFE0660c	>psu|PFE0660c | organism=Plasmodium_falciparum_3D7 | product=purine nucleotide phosphorylase, putative | location=Pf3D7_05:569180-569917(-) | length=245
14.2262	14.065	12.5832	13.8909	16.5469	16.6261		0.0085472	0.927217	-2.06318	PF14_0378	>psu|PF14_0378 | organism=Plasmodium_falciparum_3D7 | product=triosephosphate isomerase | location=Pf3D7_14:1622519-1623555(+) | length=248
20.5721	12.6822	17.2295	20.437	17.8871	18.3735		0.001018	0.356885	-2.07128	PF10_0159	>psu|PF10_0159 | organism=Plasmodium_falciparum_3D7 | product=glycophorin-binding protein 130 precursor | location=Pf3D7_10:650897-653566(-) | length=824
12.4076	11.4626	18.15	11.7039	13.3763	23.1916		8.5932e-05	0.192608	-2.08388	PFI1500w	>psu|PFI1500w | organism=Plasmodium_falciparum_3D7 | product=conserved Plasmodium membrane protein, unknown function | location=Pf3D7_09:1225546-1239336(+) | length=4553
21.5606	17.1994	17.3876	22.8175	20.2891	19.3106		8.6337e-54	0.519833	-2.08984	PFI1740c-a;PFI1740c-b	>psu|PFI1740c-a | organism=Plasmodium_falciparum_3D7 | product= | location=Pf3D7_09:1427463-1428011(-) | length=94
18.4677	18.1901	16.4718	18.536	21.1605	20.0915		8.0581e-27	1.05888	-2.21949	PF11_0282	>psu|PF11_0282 | organism=Plasmodium_falciparum_3D7 | product=deoxyuridine 5'-triphosphate nucleotidohydrolase, putative | location=Pf3D7_11:1060260-1060781(-) | length=173
13.2032	14.3293	11.6386	16.028	16.2702	13.5391		0.00053372	0.884329	-2.22207	PF14_0497	>psu|PF14_0497 | organism=Plasmodium_falciparum_3D7 | product=aminomethyltransferase, putative | location=Pf3D7_14:2143238-2144812(+) | length=524
13.1538	15.2693	14.5002	13.9949	17.3968	18.5002		0.0028409	0.712111	-2.32286	PF11_0116	>psu|PF11_0116 | organism=Plasmodium_falciparum_3D7 | product=conserved Plasmodium protein, unknown function | location=Pf3D7_11:434802-436541(+) | length=579
17.6842	16.4703	17.3149	18.5442	19.7	20.2068		0.00081248	1.72634	-2.32718	PF14_0479	>psu|PF14_0479 | organism=Plasmodium_falciparum_3D7 | product=conserved Plasmodium protein, unknown function | location=Pf3D7_14:2059873-2065707(-) | length=1844
13.5663	12.3618	13.1516	13.5958	15.7641	16.8071		0.0027292	1.10024	-2.36243	PFA0225w	>psu|PFA0225w | organism=Plasmodium_falciparum_3D7 | product=LytB protein | location=Pf3D7_01:202774-204381(+) | length=535
17.5802	18.0821	16.3253	18.5095	20.9214	19.6969		4.3068e-61	1.28218	-2.38006	PF10_0123	>psu|PF10_0123 | organism=Plasmodium_falciparum_3D7 | product=GMP synthetase | location=Pf3D7_10:482526-484193(-) | length=555
12.3613	14.0905	13.5443	13.7314	20.0793	13.3263		2.2241e-06	0.457324	-2.38025	PF11_0121	>psu|PF11_0121 | organism=Plasmodium_falciparum_3D7 | product=acylphosphatase, putative | location=Pf3D7_11:446020-446559(-) | length=129
20.2158	16.3981	17.9362	21.7128	20.4891	19.6036		0.0071523	0.890111	-2.41844	PFI1130c	>psu|PFI1130c | organism=Plasmodium_falciparum_3D7 | product=DNA-directed RNA polymerase II, putative | location=Pf3D7_09:939570-940577(-) | length=335
17.6366	19.1937	15.3231	19.0693	20.8171	19.5534		0.0056857	0.915161	-2.42885	MAL13P1.51	>psu|MAL13P1.51 | organism=Plasmodium_falciparum_3D7 | product=Rab5b, GTPase | location=Pf3D7_13:465293-466754(-) | length=207
11.7477	14.2062	13.9354	14.5412	14.9687	17.8744		1.3205e-07	0.892721	-2.49833	PFC0885c	>psu|PFC0885c | organism=Plasmodium_falciparum_3D7 | product=conserved Plasmodium protein, unknown function | location=Pf3D7_03:830503-831447(-) | length=314
15.069	13.3809	15.2396	19.0006	13.3283	18.8761		2.6024e-09	0.567371	-2.50513	PFC0910w	>psu|PFC0910w | organism=Plasmodium_falciparum_3D7 | product=conserved Plasmodium protein, unknown function | location=Pf3D7_03:857483-858772(+) | length=429
17.3232	18.4324	12.1256	15.1767	20.0179	20.2421		3.0231e-68	0.420833	-2.51851	PFE0630c	>psu|PFE0630c | organism=Plasmodium_falciparum_3D7 | product=orotate phosphoribosyltransferase | location=Pf3D7_05:546732-547577(-) | length=281
14.9825	14.4498	16.0386	17.0616	17.865	18.3153	+	7.6475e-06	1.91972	-2.59033	PF13_0130	>psu|PF13_0130 | organism=Plasmodium_falciparum_3D7 | product=vacuolar ATP synthase subunit G, putative | location=Pf3D7_13:968311-968999(-) | length=123
20.656	19.9529	12.9923	22.9629	19.3199	19.5389		8.028e-10	0.431798	-2.74018	MAL13P1.413	>psu|MAL13P1.413 | organism=Plasmodium_falciparum_3D7 | product=membrane associated histidine-rich protein, MAHRP-1 | location=Pf3D7_13:2784306-2785247(+) | length=249
16.6972	12.7299	12.7708	18.7595	19.324	12.454		6.6178e-09	0.469235	-2.77987	PFC0166w	>psu|PFC0166w | organism=Plasmodium_falciparum_3D7 | product=plasmoredoxin | location=Pf3D7_03:186856-187395(+) | length=179
13.2264	12.544	13.7575	14.5346	16.2055	17.152		0.0063725	1.52857	-2.78812	PFB0340c	>psu|PFB0340c | organism=Plasmodium_falciparum_3D7 | product=serine repeat antigen 5 (SERA-5) | location=Pf3D7_02:303593-307027(-) | length=997
14.3134	19.0247	16.4977	19.3214	20.3018	18.7524		3.0027e-24	0.927377	-2.84664	PFB0560w	>psu|PFB0560w | organism=Plasmodium_falciparum_3D7 | product=conserved Plasmodium protein, unknown function | location=Pf3D7_02:509525-521746(+) | length=3990
12.3526	15.2634	17.7383	15.6129	19.1766	19.1703		3.2893e-08	0.664247	-2.86852	PF13_0190	>psu|PF13_0190 | organism=Plasmodium_falciparum_3D7 | product=conserved Plasmodium protein, unknown function | location=Pf3D7_13:1398469-1400043(+) | length=524
12.3017	14.494	14.4709	14.3307	16.1725	19.3897		3.2989e-25	0.80734	-2.87542	PFL0175c	>psu|PFL0175c | organism=Plasmodium_falciparum_3D7 | product=conserved Plasmodium protein, unknown function | location=Pf3D7_12:182295-183965(-) | length=556
14.9666	13.934	12.639	17.0932	19.8928	13.2493		0.00037515	0.641311	-2.8986	MAL13P1.163	>psu|MAL13P1.163 | organism=Plasmodium_falciparum_3D7 | product=ER lumen protein retaining receptor 1, putative | location=Pf3D7_13:1279998-1281483(-) | length=284
15.6557	16.6267	16.9048	19.0337	20.977	18.0473		0.0011106	1.45985	-2.95693	PF11_0338	>psu|PF11_0338 | organism=Plasmodium_falciparum_3D7 | product=aquaglyceroporin | location=Pf3D7_11:1271202-1271978(+) | length=258
16.93	19.2195	18.7769	19.9076	23.3839	20.7226		5.6871e-153	1.12857	-3.02921	PF11_0385	>psu|PF11_0385 | organism=Plasmodium_falciparum_3D7 | product=UVB-resistance protein UVR8 homologue | location=Pf3D7_11:1470597-1471874(-) | length=425
15.4855	14.2124	13.0921	14.0231	19.6648	18.5385		3.3981e-23	0.780967	-3.1455	PF14_0511	>psu|PF14_0511 | organism=Plasmodium_falciparum_3D7 | product=glucose-6-phosphatedehydrogenase-6-phosphogluconolactonase | location=Pf3D7_14:2209324-2212056(-) | length=910
14.8561	14.0714	12.6728	19.5332	12.811	18.8463		1.8429e-83	0.648167	-3.19674	PFD1050w;CON__ENSEMBL:ENSBTAP00000016242	>psu|PFD1050w | organism=Plasmodium_falciparum_3D7 | product=alpha-tubulin ii | location=Pf3D7_04:1026927-1028606(+) | length=450
11.4837	10.7977	11.985	14.2266	17.1664	12.8009		0.0017495	1.16948	-3.30918	PF11_0097	>psu|PF11_0097 | organism=Plasmodium_falciparum_3D7 | product=succinyl-CoA synthetase alpha subunit, putative | location=Pf3D7_11:367316-368823(+) | length=327
12.7448	13.52	12.6748	14.4642	20.9549	13.5051		4.3801e-05	0.637258	-3.32821	PFF1130c	>psu|PFF1130c | organism=Plasmodium_falciparum_3D7 | product=superoxide dismutase | location=Pf3D7_06:952907-954849(-) | length=266
11.6428	13.664	16.2546	14.9777	20.5234	16.3036		0.013692	0.731133	-3.41443	PF14_0101	>psu|PF14_0101 | organism=Plasmodium_falciparum_3D7 | product=conserved Plasmodium protein, unknown function | location=Pf3D7_14:403652-417062(-) | length=4405
14.193	18.9178	15.0189	13.3195	22.2987	23.015		6.9956e-71	0.435714	-3.50118	PFD0320c	>psu|PFD0320c | organism=Plasmodium_falciparum_3D7 | product=conserved Plasmodium protein, unknown function | location=Pf3D7_04:340759-350972(-) | length=3358
14.0894	11.1638	13.1987	15.3705	19.0679	14.5681		4.1998e-06	1.01042	-3.5182	PF13_0227	>psu|PF13_0227 | organism=Plasmodium_falciparum_3D7 | product=vacuolar ATP synthase subunit D, putative | location=Pf3D7_13:1649144-1650680(-) | length=247
12.5297	11.106	9.38845	12.399	14.5629	16.6741		0.0057361	1.08531	-3.53726	PFD0485w	>psu|PFD0485w | organism=Plasmodium_falciparum_3D7 | product=conserved Plasmodium protein, unknown function | location=Pf3D7_04:466607-468334(+) | length=575
17.0887	10.106	12.6113	14.5452	13.5852	23.3173		0.0049843	0.450341	-3.88057	MAL13P1.333	>psu|MAL13P1.333 | organism=Plasmodium_falciparum_3D7 | product=conserved Plasmodium protein, unknown function | location=Pf3D7_13:2635290-2645809(-) | length=3482
19.6531	6.87098	24.819	20.6864	13.0986	29.2673		0.020425	0.213765	-3.90307	PF07_0016	>psu|PF07_0016 | organism=Plasmodium_falciparum_3D7 | product=conserved Plasmodium membrane protein, unknown function | location=Pf3D7_07:253048-258627(+) | length=1859
11.9429	16.2721	17.02	18.9882	19.2671	19.063		6.6239e-17	1.19471	-4.02776	PF07_0085	>psu|PF07_0085 | organism=Plasmodium_falciparum_3D7 | product=ferrodoxin reductase-like protein | location=Pf3D7_07:938312-940364(+) | length=642
13.737	14.1048	12.5525	13.6554	17.882	21.7404		1.156e-07	0.83669	-4.29453	PF10_0366	>psu|PF10_0366 | organism=Plasmodium_falciparum_3D7 | product=ADP/ATP transporter on adenylate translocase | location=Pf3D7_10:1477939-1478844(-) | length=301
18.8223	17.849	16.4127	21.2962	24.1329	23.1956	+	0.0024717	2.04923	-5.1802	PF11_0207	>psu|PF11_0207 | organism=Plasmodium_falciparum_3D7 | product=conserved Plasmodium protein, unknown function | location=Pf3D7_11:756191-760434(+) | length=1070
